# Supplementary material for: NGF effects promote the maturation of rat pancreatic beta cells by regulating GLUT2 levels and distribution, and glucokinase activity
Source: PLoS One. 2024 Jun 14;19(6):e0303934. doi: 10.1371/journal.pone.0303934 (PMC11178159; doi:10.1371/journal.pone.0303934)
Supplement: S1 Data — (XLSX) [file pone.0303934.s002.xlsx]

## Sheet: Fig 1
Inmunofluorescence/area
Fig 1b
GLUT2 Total/area
										Compare cell means regardless of rows and columns
										Number of families	1
	P20 5.6 mM	P20 15.6 mM			A 5.6 mM	A 15.6 mM		2way ANOVA		Number of comparisons per family	6
	80.33	74.6258			76.5477	60.276				Alpha	0.05
	46.2622	50.0337			57.8519	115.66
	70.3617	81.0101			63.9583	75.5405				Tukey's multiple comparisons test	Predicted (LS) mean diff.	95.00% CI of diff.	Significant?	Summary	Adjusted P Value
	61.8688	26.135			31.0664	84.965
	70.5163	39.8493			8.42292	162.609				5.6:P20 vs. 5.6:A	35.3	6.827 to 63.78	Yes	**	0.0095
	53.6421	43.0761			17.1658	125.41				5.6:P20 vs. 15.6:P20	29.03	1.011 to 57.04	Yes	*	0.0396
	89.0721	22.0267			37.346	101.587				5.6:P20 vs. 15.6:A	-21.77	-51.36 to 7.826	No	ns	0.2189
	61.5055	62.689			38.8063	178.966				5.6:A vs. 15.6:P20	-6.277	-33.75 to 21.20	No	ns	0.9293
	116.39	64.4905			58.4766	93.188				5.6:A vs. 15.6:A	-57.07	-86.16 to -27.99	Yes	****	<0.0001
	71.974	51.8709			3.45753	131.771				15.6:P20 vs. 15.6:A	-50.79	-79.43 to -22.16	Yes	***	0.0001
	94.8638	47.7048			54.0343	17.6985
	92.8507	37.8092			49.6241	56.0794
	111.424	44.843			64.9816					Test details	Predicted (LS) mean 1	Predicted (LS) mean 2	Predicted (LS) mean diff.	SE of diff.	N1	N2	q	DF
		42.7972			43.6356
		53.8057								5.6:P20 vs. 5.6:A	78.54	43.24	35.3	10.71	13	14	4.659	50
										5.6:P20 vs. 15.6:P20	78.54	49.52	29.03	10.54	13	15	3.894	50
										5.6:P20 vs. 15.6:A	78.54	100.3	-21.77	11.14	13	12	2.765	50
										5.6:A vs. 15.6:P20	43.24	49.52	-6.277	10.34	14	15	0.8587	50
										5.6:A vs. 15.6:A	43.24	100.3	-57.07	10.94	14	12	7.375	50
										15.6:P20 vs. 15.6:A	49.52	100.3	-50.79	10.77	15	12	6.667	50
Fig 1c
GLUT2 membrane/area
										Compare cell means regardless of rows and columns
	P20 5.6 mM	P20 15.6 mM			A 5.6 mM	A 15.6 mM		2way ANOVA		Number of families	1
	248.642	164.991			162.907	209.166				Number of comparisons per family	6
	276.196	60.8255			150.069	234.341				Alpha	0.05
	108.551	105.155			195.949	190.044
	200.575	64.2206			240.893	212.101				Tukey's multiple comparisons test	Predicted (LS) mean diff.	95.00% CI of diff.	Significant?	Summary	Adjusted P Value
	100.854	83.8333			28.5655	498.586
	373.669	94.2267			35.4089	340.324				5.6:P20 vs. 5.6:A	96.73	3.031 to 190.4	Yes	*	0.0406
	187.154	348.506			98.8717	37.4034				5.6:P20 vs. 15.6:P20	100	7.882 to 192.1	Yes	*	0.0284
	360.13	133.883			126.822	60.3461				5.6:P20 vs. 15.6:A	30.35	-61.77 to 122.5	No	ns	0.8186
	118.763	124.293			15.6386	62.6237				5.6:A vs. 15.6:P20	3.276	-88.85 to 95.40	No	ns	0.9997
	150.192	72.0988			115.871	47.458				5.6:A vs. 15.6:A	-66.38	-158.5 to 25.74	No	ns	0.236
	260.962	40.3799			122.254	19.4695				15.6:P20 vs. 15.6:A	-69.66	-160.2 to 20.87	No	ns	0.1864
	111.403	61.3906			98.2495	225.942
	221.478	81.7201			77.2566	227.146
	163.112	48.0818			58.6993	101.575				Test details	Predicted (LS) mean 1	Predicted (LS) mean 2	Predicted (LS) mean diff.	SE of diff.	N1	N2	q	DF
		103.815				165.729
										5.6:P20 vs. 5.6:A	205.8	109.1	96.73	35.35	14	14	3.87	54
										5.6:P20 vs. 15.6:P20	205.8	105.8	100	34.75	14	15	4.07	54
										5.6:P20 vs. 15.6:A	205.8	175.5	30.35	34.75	14	15	1.235	54
										5.6:A vs. 15.6:P20	109.1	105.8	3.276	34.75	14	15	0.1333	54
										5.6:A vs. 15.6:A	109.1	175.5	-66.38	34.75	14	15	2.701	54
										15.6:P20 vs. 15.6:A	105.8	175.5	-69.66	34.15	15	15	2.885	54
Fig 1d
GLUT2 perimembranal/area
										Compare cell means regardless of rows and columns
	P20 5.6 mM	P20 15.6 mM			A 5.6 mM	A 15.6 mM		2way ANOVA		Number of families	1
	1505.42	826.571			877.913	804.222				Number of comparisons per family	6
	2308.79	465.274			484.574	1020.97				Alpha	0.05
	938.368	706.996			355.261	894.353
	929.579	485.536			701.066	857.929				Tukey's multiple comparisons test	Predicted (LS) mean diff.	95.00% CI of diff.	Significant?	Summary	Adjusted P Value
	856.482	732.015			72.2821	1493.95
	617.684	789.743			99.2904	1687.06				5.6:p20 vs. 5.6:A	434.9	51.16 to 818.6	Yes	*	0.0204
	600.211	657.108			658.187	896.806				5.6:p20 vs. 15.6:p20	350	-33.69 to 733.7	No	ns	0.0857
	904.627	316.914			305.132	396.258				5.6:p20 vs. 15.6:A	108	-275.6 to 491.7	No	ns	0.878
	576.265	443.556			355.923	913.176				5.6:A vs. 15.6:p20	-84.85	-461.9 to 292.2	No	ns	0.9328
	733.911	274.648			56.1695	158.264				5.6:A vs. 15.6:A	-326.8	-703.8 to 50.21	No	ns	0.1113
	294.999	132.947			446.138	295.67				15.6:p20 vs. 15.6:A	-242	-619.0 to 135.1	No	ns	0.3334
	386.621	206.65			489.93	291.545
	385.604	453.385			573.332	241.703
	470.312	183.685			307.76	181.346				Test details	Predicted (LS) mean 1	Predicted (LS) mean 2	Predicted (LS) mean diff.	SE of diff.	N1	N2	q	DF
		405.812			25.1232	577.018
										5.6:p20 vs. 5.6:A	822.1	387.2	434.9	144.8	14	15	4.246	55
										5.6:p20 vs. 15.6:p20	822.1	472.1	350	144.8	14	15	3.418	55
										5.6:p20 vs. 15.6:A	822.1	714	108	144.8	14	15	1.055	55
										5.6:A vs. 15.6:p20	387.2	472.1	-84.85	142.3	15	15	0.8432	55
										5.6:A vs. 15.6:A	387.2	714	-326.8	142.3	15	15	3.248	55
										15.6:p20 vs. 15.6:A	472.1	714	-242	142.3	15	15	2.405	55
Fig 1e
GLUT2 perinuclear/area
										Compare cell means regardless of rows and columns
	P20 5.6 mM	P20 15.6 mM			A 5.6 mM	A 15.6 mM		2way ANOVA		Number of families	1
	489.199	851.837			663.472	509.823				Number of comparisons per family	6
	806.743	337.175			580.258	1114.48				Alpha	0.05
	431.899	698.46			266.723	802.006
	628.926	217.808			637.568	948.64				Tukey's multiple comparisons test	Predicted (LS) mean diff.	95.00% CI of diff.	Significant?	Summary	Adjusted P Value
	470.027	673.74			138.417	1438.79
	570.822	821.406			177.608	1468.98				5.6:P20 vs. 5.6:A	89.19	-292.7 to 471.0	No	ns	0.9255
	423.9	463.697			949.689	2281.84				5.6:P20 vs. 15.6:P20	-1.006	-382.9 to 380.8	No	ns	>0.9999
	725.635	495.134			187.702	586.286				5.6:P20 vs. 15.6:A	-295.2	-677.0 to 86.67	No	ns	0.1831
	269.024	640.354			178.823	1253.67				5.6:A vs. 15.6:P20	-90.2	-458.2 to 277.8	No	ns	0.9152
	591.81	349.374			78.4187	168.141				5.6:A vs. 15.6:A	-384.4	-752.3 to -16.41	Yes	*	0.0374
	388.344	183.832			240.358	168.822				15.6:P20 vs. 15.6:A	-294.2	-662.1 to 73.79	No	ns	0.16
	410.214	201.429			832.451	215.181
	410.214	761.382			997.088	262.443
		258.806			278.485	268.804				Test details	Predicted (LS) mean 1	Predicted (LS) mean 2	Predicted (LS) mean diff.	SE of diff.	N1	N2	q	DF
		695.369			89.7628	574.494
										5.6:P20 vs. 5.6:A	509	419.8	89.19	144	13	15	0.8757	54
										5.6:P20 vs. 15.6:P20	509	510	-1.006	144	13	15	0.009873	54
										5.6:P20 vs. 15.6:A	509	804.2	-295.2	144	13	15	2.898	54
										5.6:A vs. 15.6:P20	419.8	510	-90.2	138.8	15	15	0.919	54
										5.6:A vs. 15.6:A	419.8	804.2	-384.4	138.8	15	15	3.916	54
										15.6:P20 vs. 15.6:A	510	804.2	-294.2	138.8	15	15	2.997	54

## Sheet: Fig 2c WB
																			P20			P20 NGF			A			A NGF
Western blot																		5.6 mM	1.63528	1.10152	1.40432	2.63731	1.98234	2.40307	1.48113	1.16939	1.57202	1.98631	1.86967	1.95782
																		15.6 mM	0.81715	0.897224	0.91777	0.834082	0.85708	0.82396	2.05659	1.78009	1.97371	1.88371	1.77296	1.66703
Fig 2c
			GLUT2																	Compare cell means regardless of rows and columns
			assay 1	actin 1	assay 2	actin 2	assay 3	actin 3				assay 1	assay 2	assay 3	average	SD	EE		2way ANOVA	Number of families	1
	glucose 5.6 mM	p20	87121	53276	72069	65427	77360	55087		glucose 5.6 mM	p20	1.63528	1.10152	1.40432	1.38037	0.267684	0.154548			Number of comparisons per family	28
		p20 NGF	146595	55585	122043	61565	129975	54087			p20 NGF	2.63731	1.98234	2.40307	2.34091	0.33188	0.191611			Alpha	0.05
		A	77374	52240	75305	64397	86598	55087			A	1.48113	1.16939	1.57202	1.40751	0.211171	0.12192
		A NGF	107199	53969	118752	63515	103236	52730			A NGF	1.98631	1.86967	1.95782	1.93793	0.0608099	0.0351086			Tukey's multiple comparisons test	Mean Diff.	95.00% CI of diff.	Significant?	Summary
	glucose 15.6 mM	p20	54365	66530	56264	62709	49767	54226		glucose 15.6 mM	p20	0.81715	0.897224	0.91777	0.877381	0.0531637	0.0306941
		p20 NGF	54946	65876	52941	61769	45841	55635			p20 NGF	0.834082	0.85708	0.82396	0.838374	0.0169723	0.00979898			5.6:P20 vs. 5.6:P20 NGF	-0.9605	-1.475 to -0.4460	Yes	***
		A	130184	63301	120519	67704	121628	61624			A	2.05659	1.78009	1.97371	1.9368	0.141898	0.0819251			5.6:P20 vs. 5.6:A	-0.02714	-0.5417 to 0.4874	No	ns
		A NGF	113373	60186	111390	62827	92482	55477			A NGF	1.88371	1.77296	1.66703	1.77457	0.108348	0.0625545			5.6:P20 vs. 5.6:A NGF	-0.5576	-1.072 to -0.04299	Yes	*
																				5.6:P20 vs. 15.6:P20	0.503	-0.01158 to 1.018	No	ns
																				5.6:P20 vs. 15.6:P20 NGF	0.542	0.02743 to 1.057	Yes	*
																				5.6:P20 vs. 15.6:A	-0.5564	-1.071 to -0.04185	Yes	*
																				5.6:P20 vs. 15.6:A NGF	-0.3942	-0.9088 to 0.1204	No	ns
																				5.6:P20 NGF vs. 5.6:A	0.9334	0.4188 to 1.448	Yes	***
																				5.6:P20 NGF vs. 5.6:A NGF	0.403	-0.1116 to 0.9175	No	ns
																				5.6:P20 NGF vs. 15.6:P20	1.464	0.9490 to 1.978	Yes	****
																				5.6:P20 NGF vs. 15.6:P20 NGF	1.503	0.9880 to 2.017	Yes	****
																				5.6:P20 NGF vs. 15.6:A	0.4041	-0.1105 to 0.9187	No	ns
																				5.6:P20 NGF vs. 15.6:A NGF	0.5663	0.05177 to 1.081	Yes	*
																				5.6:A vs. 5.6:A NGF	-0.5304	-1.045 to -0.01585	Yes	*
																				5.6:A vs. 15.6:P20	0.5301	0.01556 to 1.045	Yes	*
																				5.6:A vs. 15.6:P20 NGF	0.5691	0.05457 to 1.084	Yes	*
																				5.6:A vs. 15.6:A	-0.5293	-1.044 to -0.01472	Yes	*
																				5.6:A vs. 15.6:A NGF	-0.3671	-0.8816 to 0.1475	No	ns
																				5.6:A NGF vs. 15.6:P20	1.061	0.5460 to 1.575	Yes	****
																				5.6:A NGF vs. 15.6:P20 NGF	1.1	0.5850 to 1.614	Yes	****
																				5.6:A NGF vs. 15.6:A	0.001138	-0.5134 to 0.5157	No	ns
																				5.6:A NGF vs. 15.6:A NGF	0.1634	-0.3512 to 0.6779	No	ns
																				15.6:P20 vs. 15.6:P20 NGF	0.03901	-0.4756 to 0.5536	No	ns
																				15.6:P20 vs. 15.6:A	-1.059	-1.574 to -0.5448	Yes	****
																				15.6:P20 vs. 15.6:A NGF	-0.8972	-1.412 to -0.3826	Yes	***
																				15.6:P20 NGF vs. 15.6:A	-1.098	-1.613 to -0.5839	Yes	****
																				15.6:P20 NGF vs. 15.6:A NGF	-0.9362	-1.451 to -0.4216	Yes	***
																				15.6:A vs. 15.6:A NGF	0.1622	-0.3523 to 0.6768	No	ns
																				Test details	Mean 1	Mean 2	Mean Diff.	SE of diff.	N1	N2	q	DF
																				5.6:P20 vs. 5.6:P20 NGF	1.38	2.341	-0.9605	0.1486	3	3	9.14	16
																				5.6:P20 vs. 5.6:A	1.38	1.408	-0.02714	0.1486	3	3	0.2582	16
																				5.6:P20 vs. 5.6:A NGF	1.38	1.938	-0.5576	0.1486	3	3	5.305	16
																				5.6:P20 vs. 15.6:P20	1.38	0.8774	0.503	0.1486	3	3	4.786	16
																				5.6:P20 vs. 15.6:P20 NGF	1.38	0.8384	0.542	0.1486	3	3	5.157	16
																				5.6:P20 vs. 15.6:A	1.38	1.937	-0.5564	0.1486	3	3	5.294	16
																				5.6:P20 vs. 15.6:A NGF	1.38	1.775	-0.3942	0.1486	3	3	3.751	16
																				5.6:P20 NGF vs. 5.6:A	2.341	1.408	0.9334	0.1486	3	3	8.881	16
																				5.6:P20 NGF vs. 5.6:A NGF	2.341	1.938	0.403	0.1486	3	3	3.834	16
																				5.6:P20 NGF vs. 15.6:P20	2.341	0.8774	1.464	0.1486	3	3	13.93	16
																				5.6:P20 NGF vs. 15.6:P20 NGF	2.341	0.8384	1.503	0.1486	3	3	14.3	16
																				5.6:P20 NGF vs. 15.6:A	2.341	1.937	0.4041	0.1486	3	3	3.845	16
																				5.6:P20 NGF vs. 15.6:A NGF	2.341	1.775	0.5663	0.1486	3	3	5.389	16
																				5.6:A vs. 5.6:A NGF	1.408	1.938	-0.5304	0.1486	3	3	5.047	16
																				5.6:A vs. 15.6:P20	1.408	0.8774	0.5301	0.1486	3	3	5.044	16
																				5.6:A vs. 15.6:P20 NGF	1.408	0.8384	0.5691	0.1486	3	3	5.415	16
																				5.6:A vs. 15.6:A	1.408	1.937	-0.5293	0.1486	3	3	5.036	16
																				5.6:A vs. 15.6:A NGF	1.408	1.775	-0.3671	0.1486	3	3	3.493	16
																				5.6:A NGF vs. 15.6:P20	1.938	0.8774	1.061	0.1486	3	3	10.09	16
																				5.6:A NGF vs. 15.6:P20 NGF	1.938	0.8384	1.1	0.1486	3	3	10.46	16
																				5.6:A NGF vs. 15.6:A	1.938	1.937	0.001138	0.1486	3	3	0.01083	16
																				5.6:A NGF vs. 15.6:A NGF	1.938	1.775	0.1634	0.1486	3	3	1.554	16
																				15.6:P20 vs. 15.6:P20 NGF	0.8774	0.8384	0.03901	0.1486	3	3	0.3712	16
																				15.6:P20 vs. 15.6:A	0.8774	1.937	-1.059	0.1486	3	3	10.08	16
																				15.6:P20 vs. 15.6:A NGF	0.8774	1.775	-0.8972	0.1486	3	3	8.537	16
																				15.6:P20 NGF vs. 15.6:A	0.8384	1.937	-1.098	0.1486	3	3	10.45	16
																				15.6:P20 NGF vs. 15.6:A NGF	0.8384	1.775	-0.9362	0.1486	3	3	8.908	16
																				15.6:A vs. 15.6:A NGF	1.937	1.775	0.1622	0.1486	3	3	1.544	16

## Sheet: Fig 2 d-g
Inmunofluorescence/area
Fig 2d
GLUT2 Total/area
																Compare cell means regardless of rows and columns
	P20 5.6 mM	P20 15.6 mM		P20NGF 5.6 mM	P20NGF 15.6 mM		A 5.6mM	A 15.6 mM		A NGF 5.6mM	A NGF 15.6 mM			2way ANOVA		Number of families	1
	80.33	74.6258		106.334	63.8937		76.5477	60.276		54.6626	31.1382					Number of comparisons per family	28
	46.2622	50.0337		109.84	66.5404		57.8519	115.66		58.8035	33.1315					Alpha	0.05
	70.3617	81.0101		107.133	48.3878		63.9583	75.5405		23.2361	35.4739
	61.8688	26.135		105.749	50.9073		31.0664	84.965		24.7458	48.9479					Tukey's multiple comparisons test	Predicted (LS) mean diff.	95.00% CI of diff.	Significant?	Summary	Adjusted P Value
	70.5163	39.8493		44.8152	68.1939		8.42292	162.609		41.5665	41.1266
	53.6421	43.0761		228.89	58.289		17.1658	125.41		32.9885	25.901					5.6:P20 vs. 5.6:P20 NGF	-59.27	-109.7 to -8.861	Yes	**	0.0099
	89.0721	22.0267		176.762	79.7806		37.346	101.587		22.9692	76.5434					5.6:P20 vs. 5.6:A	35.3	-10.86 to 81.46	No	ns	0.2684
	61.5055	62.689		172.088	51.8079		38.8063	178.966		51.4042	54.6097					5.6:P20 vs. 5.6:A NGF	46.4	-0.6067 to 93.40	No	ns	0.0557
	116.39	64.4905		138.936	66.9627		58.4766	93.188		17.5197	107.577					5.6:P20 vs. 15.6:P20	29.03	-16.39 to 74.44	No	ns	0.5007
	71.974	51.8709		187.557	128.235		3.45753	131.771		21.1153	48.2275					5.6:P20 vs. 15.6:P20 NGF	-15.99	-62.14 to 30.17	No	ns	0.961
	94.8638	47.7048			183.462		54.0343	17.6985		35.3662	10.7874					5.6:P20 vs. 15.6:A	-21.77	-69.74 to 26.20	No	ns	0.8526
	92.8507	37.8092			313.347		49.6241	56.0794		20.6718	14.0901					5.6:P20 vs. 15.6:A NGF	41.44	-3.969 to 86.85	No	ns	0.1002
	111.424	44.843			79.031		64.9816			12.8387	7.67852					5.6:P20 NGF vs. 5.6:A	94.57	44.95 to 144.2	Yes	****	<0.0001
		42.7972			64.5863		43.6356				10.5883					5.6:P20 NGF vs. 5.6:A NGF	105.7	55.26 to 156.1	Yes	****	<0.0001
		53.8057									10.6992					5.6:P20 NGF vs. 15.6:P20	88.29	39.37 to 137.2	Yes	****	<0.0001
																5.6:P20 NGF vs. 15.6:P20 NGF	43.28	-6.338 to 92.90	No	ns	0.1345
																5.6:P20 NGF vs. 15.6:A	37.5	-13.81 to 88.81	No	ns	0.3243
																5.6:P20 NGF vs. 15.6:A NGF	100.7	51.79 to 149.6	Yes	****	<0.0001
																5.6:A vs. 5.6:A NGF	11.1	-35.06 to 57.25	No	ns	0.9953
																5.6:A vs. 15.6:P20	-6.277	-50.81 to 38.26	No	ns	0.9999
																5.6:A vs. 15.6:P20 NGF	-51.29	-96.58 to -5.994	Yes	*	0.0152
																5.6:A vs. 15.6:A	-57.07	-104.2 to -9.927	Yes	**	0.007
																5.6:A vs. 15.6:A NGF	6.14	-38.39 to 50.67	No	ns	0.9999
																5.6:A NGF vs. 15.6:P20	-17.37	-62.78 to 28.04	No	ns	0.9344
																5.6:A NGF vs. 15.6:P20 NGF	-62.39	-108.5 to -16.23	Yes	**	0.0015
																5.6:A NGF vs. 15.6:A	-68.17	-116.1 to -20.19	Yes	***	0.0007
																5.6:A NGF vs. 15.6:A NGF	-4.956	-50.37 to 40.45	No	ns	>0.9999
																15.6:P20 vs. 15.6:P20 NGF	-45.01	-89.55 to -0.4790	Yes	*	0.0457
																15.6:P20 vs. 15.6:A	-50.79	-97.21 to -4.381	Yes	*	0.0217
																15.6:P20 vs. 15.6:A NGF	12.42	-31.34 to 56.18	No	ns	0.9873
																15.6:P20 NGF vs. 15.6:A	-5.782	-52.93 to 41.36	No	ns	>0.9999
																15.6:P20 NGF vs. 15.6:A NGF	57.43	12.90 to 102.0	Yes	**	0.0031
																15.6:A vs. 15.6:A NGF	63.21	16.80 to 109.6	Yes	**	0.0014
																Test details	Predicted (LS) mean 1	Predicted (LS) mean 2	Predicted (LS) mean diff.	SE of diff.	N1	N2	q	DF
																5.6:P20 vs. 5.6:P20 NGF	78.54	137.8	-59.27	16.27	13	10	5.15	98
																5.6:P20 vs. 5.6:A	78.54	43.24	35.3	14.9	13	14	3.35	98
																5.6:P20 vs. 5.6:A NGF	78.54	32.15	46.4	15.18	13	13	4.324	98
																5.6:P20 vs. 15.6:P20	78.54	49.52	29.03	14.66	13	15	2.8	98
																5.6:P20 vs. 15.6:P20 NGF	78.54	94.53	-15.99	14.9	13	14	1.517	98
																5.6:P20 vs. 15.6:A	78.54	100.3	-21.77	15.49	13	12	1.988	98
																5.6:P20 vs. 15.6:A NGF	78.54	37.1	41.44	14.66	13	15	3.998	98
																5.6:P20 NGF vs. 5.6:A	137.8	43.24	94.57	16.02	10	14	8.349	98
																5.6:P20 NGF vs. 5.6:A NGF	137.8	32.15	105.7	16.27	10	13	9.182	98
																5.6:P20 NGF vs. 15.6:P20	137.8	49.52	88.29	15.8	10	15	7.905	98
																5.6:P20 NGF vs. 15.6:P20 NGF	137.8	94.53	43.28	16.02	10	14	3.821	98
																5.6:P20 NGF vs. 15.6:A	137.8	100.3	37.5	16.57	10	12	3.201	98
																5.6:P20 NGF vs. 15.6:A NGF	137.8	37.1	100.7	15.8	10	15	9.017	98
																5.6:A vs. 5.6:A NGF	43.24	32.15	11.1	14.9	14	13	1.053	98
																5.6:A vs. 15.6:P20	43.24	49.52	-6.277	14.38	14	15	0.6174	98
																5.6:A vs. 15.6:P20 NGF	43.24	94.53	-51.29	14.62	14	14	4.96	98
																5.6:A vs. 15.6:A	43.24	100.3	-57.07	15.22	14	12	5.303	98
																5.6:A vs. 15.6:A NGF	43.24	37.1	6.14	14.38	14	15	0.6039	98
																5.6:A NGF vs. 15.6:P20	32.15	49.52	-17.37	14.66	13	15	1.676	98
																5.6:A NGF vs. 15.6:P20 NGF	32.15	94.53	-62.39	14.9	13	14	5.92	98
																5.6:A NGF vs. 15.6:A	32.15	100.3	-68.17	15.49	13	12	6.224	98
																5.6:A NGF vs. 15.6:A NGF	32.15	37.1	-4.956	14.66	13	15	0.4781	98
																15.6:P20 vs. 15.6:P20 NGF	49.52	94.53	-45.01	14.38	15	14	4.428	98
																15.6:P20 vs. 15.6:A	49.52	100.3	-50.79	14.98	15	12	4.794	98
																15.6:P20 vs. 15.6:A NGF	49.52	37.1	12.42	14.13	15	15	1.243	98
																15.6:P20 NGF vs. 15.6:A	94.53	100.3	-5.782	15.22	14	12	0.5373	98
																15.6:P20 NGF vs. 15.6:A NGF	94.53	37.1	57.43	14.38	14	15	5.649	98
																15.6:A vs. 15.6:A NGF	100.3	37.1	63.21	14.98	12	15	5.966	98
Fig 2e
GLUT2 membrane/area
																Compare cell means regardless of rows and columns
	P20 5.6 mM	P20 15.6 mM		P20NGF 5.6 mM	P20NGF 15.6 mM		A 5.6mM	A 15.6 mM		A NGF 5.6mM	A NGF 15.6 mM			2way ANOVA		Number of families	1
	248.642	164.991		69.4168	101.327		162.907	209.166		144.349	113.233					Number of comparisons per family	28
	276.196	60.8255		114.754	78.1059		150.069	234.341		45.4997	64.1274					Alpha	0.05
	108.551	105.155		157.636	103.967		195.949	190.044		68.762	65.7787
	200.575	64.2206		51.682	115.767		240.893	212.101		107.245	267.699					Tukey's multiple comparisons test	Predicted (LS) mean diff.	95.00% CI of diff.	Significant?	Summary	Adjusted P Value
	100.854	83.8333		75.2088	174.903		28.5655	498.586		119.784	160.335
	373.669	94.2267		558.383	299.788		35.4089	340.324		58.1925	74.4588					5.6:P20 vs. 5.6:P20 NGF	52.08	-59.88 to 164.0	No	ns	0.8377
	187.154	348.506		68.0657	247.902		98.8717	37.4034		38.6704	18.2286					5.6:P20 vs. 5.6:A	96.73	-17.15 to 210.6	No	ns	0.1583
	360.13	133.883		105.876	96.7718		126.822	60.3461		35.9232	56.5745					5.6:P20 vs. 5.6:A NGF	145.9	32.02 to 259.8	Yes	**	0.0033
	118.763	124.293		81.7189	113.359		15.6386	62.6237		37.2671	21.7204					5.6:P20 vs. 15.6:P20	100	-11.96 to 212.0	No	ns	0.1161
	150.192	72.0988		349.59	119.724		115.871	47.458		63.8789	26.9584					5.6:P20 vs. 15.6:P20 NGF	18.5	-93.46 to 130.5	No	ns	0.9996
	260.962	40.3799		238.585	249.387		122.254	19.4695		51.5117	39.9298					5.6:P20 vs. 15.6:A	30.35	-81.61 to 142.3	No	ns	0.9905
	111.403	61.3906		70.8281	478.176		98.2495	225.942		14.8333	183.485					5.6:P20 vs. 15.6:A NGF	113.7	1.772 to 225.7	Yes	*	0.0437
	221.478	81.7201		148.075	377.768		77.2566	227.146		19.5606	37.075					5.6:P20 NGF vs. 5.6:A	44.65	-67.31 to 156.6	No	ns	0.9204
	163.112	48.0818		110.438	65.6578		58.6993	101.575		33.6846	190.43					5.6:P20 NGF vs. 5.6:A NGF	93.81	-18.15 to 205.8	No	ns	0.1711
		103.815		106.051	187.369			165.729			61.465					5.6:P20 NGF vs. 15.6:P20	47.93	-62.09 to 157.9	No	ns	0.8788
																5.6:P20 NGF vs. 15.6:P20 NGF	-33.58	-143.6 to 76.44	No	ns	0.981
																5.6:P20 NGF vs. 15.6:A	-21.73	-131.7 to 88.29	No	ns	0.9987
																5.6:P20 NGF vs. 15.6:A NGF	61.65	-48.36 to 171.7	No	ns	0.6665
																5.6:A vs. 5.6:A NGF	49.16	-64.71 to 163.0	No	ns	0.8837
																5.6:A vs. 15.6:P20	3.276	-108.7 to 115.2	No	ns	>0.9999
																5.6:A vs. 15.6:P20 NGF	-78.23	-190.2 to 33.74	No	ns	0.3845
																5.6:A vs. 15.6:A	-66.38	-178.3 to 45.58	No	ns	0.5997
																5.6:A vs. 15.6:A NGF	17	-94.96 to 129.0	No	ns	0.9998
																5.6:A NGF vs. 15.6:P20	-45.89	-157.9 to 66.07	No	ns	0.909
																5.6:A NGF vs. 15.6:P20 NGF	-127.4	-239.4 to -15.43	Yes	*	0.0143
																5.6:A NGF vs. 15.6:A	-115.5	-227.5 to -3.581	Yes	*	0.038
																5.6:A NGF vs. 15.6:A NGF	-32.16	-144.1 to 79.80	No	ns	0.9866
																15.6:P20 vs. 15.6:P20 NGF	-81.5	-191.5 to 28.51	No	ns	0.3088
																15.6:P20 vs. 15.6:A	-69.66	-179.7 to 40.36	No	ns	0.5156
																15.6:P20 vs. 15.6:A NGF	13.73	-96.29 to 123.7	No	ns	>0.9999
																15.6:P20 NGF vs. 15.6:A	11.85	-98.17 to 121.9	No	ns	>0.9999
																15.6:P20 NGF vs. 15.6:A NGF	95.23	-14.78 to 205.2	No	ns	0.1415
																15.6:A vs. 15.6:A NGF	83.38	-26.63 to 193.4	No	ns	0.2807
																Test details	Predicted (LS) mean 1	Predicted (LS) mean 2	Predicted (LS) mean diff.	SE of diff.	N1	N2	q	DF
																5.6:P20 vs. 5.6:P20 NGF	205.8	153.8	52.08	36.23	14	15	2.033	109
																5.6:P20 vs. 5.6:A	205.8	109.1	96.73	36.85	14	14	3.713	109
																5.6:P20 vs. 5.6:A NGF	205.8	59.94	145.9	36.85	14	14	5.6	109
																5.6:P20 vs. 15.6:P20	205.8	105.8	100	36.23	14	15	3.904	109
																5.6:P20 vs. 15.6:P20 NGF	205.8	187.3	18.5	36.23	14	15	0.7223	109
																5.6:P20 vs. 15.6:A	205.8	175.5	30.35	36.23	14	15	1.185	109
																5.6:P20 vs. 15.6:A NGF	205.8	92.1	113.7	36.23	14	15	4.44	109
																5.6:P20 NGF vs. 5.6:A	153.8	109.1	44.65	36.23	15	14	1.743	109
																5.6:P20 NGF vs. 5.6:A NGF	153.8	59.94	93.81	36.23	15	14	3.662	109
																5.6:P20 NGF vs. 15.6:P20	153.8	105.8	47.93	35.6	15	15	1.904	109
																5.6:P20 NGF vs. 15.6:P20 NGF	153.8	187.3	-33.58	35.6	15	15	1.334	109
																5.6:P20 NGF vs. 15.6:A	153.8	175.5	-21.73	35.6	15	15	0.8633	109
																5.6:P20 NGF vs. 15.6:A NGF	153.8	92.1	61.65	35.6	15	15	2.449	109
																5.6:A vs. 5.6:A NGF	109.1	59.94	49.16	36.85	14	14	1.887	109
																5.6:A vs. 15.6:P20	109.1	105.8	3.276	36.23	14	15	0.1279	109
																5.6:A vs. 15.6:P20 NGF	109.1	187.3	-78.23	36.23	14	15	3.054	109
																5.6:A vs. 15.6:A	109.1	175.5	-66.38	36.23	14	15	2.591	109
																5.6:A vs. 15.6:A NGF	109.1	92.1	17	36.23	14	15	0.6638	109
																5.6:A NGF vs. 15.6:P20	59.94	105.8	-45.89	36.23	14	15	1.791	109
																5.6:A NGF vs. 15.6:P20 NGF	59.94	187.3	-127.4	36.23	14	15	4.973	109
																5.6:A NGF vs. 15.6:A	59.94	175.5	-115.5	36.23	14	15	4.511	109
																5.6:A NGF vs. 15.6:A NGF	59.94	92.1	-32.16	36.23	14	15	1.255	109
																15.6:P20 vs. 15.6:P20 NGF	105.8	187.3	-81.5	35.6	15	15	3.238	109
																15.6:P20 vs. 15.6:A	105.8	175.5	-69.66	35.6	15	15	2.767	109
																15.6:P20 vs. 15.6:A NGF	105.8	92.1	13.73	35.6	15	15	0.5454	109
																15.6:P20 NGF vs. 15.6:A	187.3	175.5	11.85	35.6	15	15	0.4707	109
																15.6:P20 NGF vs. 15.6:A NGF	187.3	92.1	95.23	35.6	15	15	3.783	109
																15.6:A vs. 15.6:A NGF	175.5	92.1	83.38	35.6	15	15	3.313	109
Fig 2f
GLUT2 perimembrane/area
	P20 5.6 mM	P20 15.6 mM		P20NGF 5.6 mM	P20NGF 15.6 mM		A 5.6mM	A 15.6 mM		A NGF 5.6mM	A NGF 15.6 mM			2way ANOVA		Compare cell means regardless of rows and columns
	1505.42	826.571		427.943	695.631		877.913	804.222		513.787	432.536
	2308.79	465.274		979.385	793.062		484.574	1020.97		683.612	250.384					Number of families	1
	938.368	706.996		403.312	1307.6		355.261	894.353		209.079	194.472					Number of comparisons per family	28
	929.579	485.536		350.052	811.338		701.066	857.929		329.46	668.067					Alpha	0.05
	856.482	732.015		259.753	628.493		72.2821	1493.95		499.485	388.801
	617.684	789.743		1448.38	507.959		99.2904	1687.06		583.498	214.759					Tukey's multiple comparisons test	Predicted (LS) mean diff.	95.00% CI of diff.	Significant?	Summary	Adjusted P Value
	600.211	657.108		201.343	759.758		658.187	896.806		220.854	389.21
	904.627	316.914		327.785	686.338		305.132	396.258		287.165	171.352					5.6:p20 vs. 5.6:p20 NGF	245.9	-208.6 to 700.3	No	ns	0.7053
	576.265	443.556		222.815	519.661		355.923	913.176		199.927	878.396					5.6:p20 vs. 5.6:A	434.9	-19.56 to 889.3	No	ns	0.0713
	733.911	274.648		925.669	732.825		56.1695	158.264		129.706	185.383					5.6:p20 vs. 5.6:A NGF	515.7	61.30 to 970.1	Yes	*	0.0147
	294.999	132.947		1027.28	1355.75		446.138	295.67		464.414	93.5231					5.6:p20 vs. 15.6:p20	350	-104.4 to 804.4	No	ns	0.2617
	386.621	206.65		282.694	2987.43		489.93	291.545		184.085	164.693					5.6:p20 vs. 15.6:p20 NGF	-185.2	-639.6 to 269.2	No	ns	0.9116
	385.604	453.385		629.461	1491.39		573.332	241.703		55.5014	91.7872					5.6:p20 vs. 15.6:A	108	-346.4 to 562.5	No	ns	0.9957
	470.312	183.685		597.294	428.649		307.76	181.346		104.666	161.475					5.6:p20 vs. 15.6:A NGF	530.6	76.19 to 985.0	Yes	*	0.0106
		405.812		559.764	1403.41		25.1232	577.018		129.933	86.9735					5.6:p20 NGF vs. 5.6:A	189	-257.5 to 635.5	No	ns	0.8942
																5.6:p20 NGF vs. 5.6:A NGF	269.9	-176.7 to 716.4	No	ns	0.5761
																5.6:p20 NGF vs. 15.6:p20	104.1	-342.4 to 550.7	No	ns	0.9962
																5.6:p20 NGF vs. 15.6:p20 NGF	-431.1	-877.6 to 15.43	No	ns	0.0666
																5.6:p20 NGF vs. 15.6:A	-137.8	-584.3 to 308.7	No	ns	0.9798
																5.6:p20 NGF vs. 15.6:A NGF	284.7	-161.8 to 731.3	No	ns	0.5065
																5.6:A vs. 5.6:A NGF	80.86	-365.7 to 527.4	No	ns	0.9992
																5.6:A vs. 15.6:p20	-84.85	-531.4 to 361.7	No	ns	0.999
																5.6:A vs. 15.6:p20 NGF	-620.1	-1067 to -173.6	Yes	***	0.001
																5.6:A vs. 15.6:A	-326.8	-773.3 to 119.7	No	ns	0.3244
																5.6:A vs. 15.6:A NGF	95.75	-350.8 to 542.3	No	ns	0.9978
																5.6:A NGF vs. 15.6:p20	-165.7	-612.2 to 280.8	No	ns	0.9448
																5.6:A NGF vs. 15.6:p20 NGF	-700.9	-1147 to -254.4	Yes	***	0.0001
																5.6:A NGF vs. 15.6:A	-407.7	-854.2 to 38.85	No	ns	0.1003
																5.6:A NGF vs. 15.6:A NGF	14.89	-431.6 to 461.4	No	ns	>0.9999
																15.6:p20 vs. 15.6:p20 NGF	-535.2	-981.7 to -88.71	Yes	**	0.0078
																15.6:p20 vs. 15.6:A	-242	-688.5 to 204.6	No	ns	0.7037
																15.6:p20 vs. 15.6:A NGF	180.6	-265.9 to 627.1	No	ns	0.9149
																15.6:p20 NGF vs. 15.6:A	293.3	-153.2 to 739.8	No	ns	0.4673
																15.6:p20 NGF vs. 15.6:A NGF	715.8	269.3 to 1162	Yes	****	<0.0001
																15.6:A vs. 15.6:A NGF	422.6	-23.95 to 869.1	No	ns	0.0775
																Test details	Predicted (LS) mean 1	Predicted (LS) mean 2	Predicted (LS) mean diff.	SE of diff.	N1	N2	q	DF
																5.6:p20 vs. 5.6:p20 NGF	822.1	576.2	245.9	147.1	14	15	2.364	111
																5.6:p20 vs. 5.6:A	822.1	387.2	434.9	147.1	14	15	4.181	111
																5.6:p20 vs. 5.6:A NGF	822.1	306.3	515.7	147.1	14	15	4.959	111
																5.6:p20 vs. 15.6:p20	822.1	472.1	350	147.1	14	15	3.365	111
																5.6:p20 vs. 15.6:p20 NGF	822.1	1007	-185.2	147.1	14	15	1.781	111
																5.6:p20 vs. 15.6:A	822.1	714	108	147.1	14	15	1.039	111
																5.6:p20 vs. 15.6:A NGF	822.1	291.5	530.6	147.1	14	15	5.102	111
																5.6:p20 NGF vs. 5.6:A	576.2	387.2	189	144.5	15	15	1.849	111
																5.6:p20 NGF vs. 5.6:A NGF	576.2	306.3	269.9	144.5	15	15	2.641	111
																5.6:p20 NGF vs. 15.6:p20	576.2	472.1	104.1	144.5	15	15	1.019	111
																5.6:p20 NGF vs. 15.6:p20 NGF	576.2	1007	-431.1	144.5	15	15	4.218	111
																5.6:p20 NGF vs. 15.6:A	576.2	714	-137.8	144.5	15	15	1.349	111
																5.6:p20 NGF vs. 15.6:A NGF	576.2	291.5	284.7	144.5	15	15	2.786	111
																5.6:A vs. 5.6:A NGF	387.2	306.3	80.86	144.5	15	15	0.7912	111
																5.6:A vs. 15.6:p20	387.2	472.1	-84.85	144.5	15	15	0.8303	111
																5.6:A vs. 15.6:p20 NGF	387.2	1007	-620.1	144.5	15	15	6.068	111
																5.6:A vs. 15.6:A	387.2	714	-326.8	144.5	15	15	3.198	111
																5.6:A vs. 15.6:A NGF	387.2	291.5	95.75	144.5	15	15	0.937	111
																5.6:A NGF vs. 15.6:p20	306.3	472.1	-165.7	144.5	15	15	1.622	111
																5.6:A NGF vs. 15.6:p20 NGF	306.3	1007	-700.9	144.5	15	15	6.859	111
																5.6:A NGF vs. 15.6:A	306.3	714	-407.7	144.5	15	15	3.989	111
																5.6:A NGF vs. 15.6:A NGF	306.3	291.5	14.89	144.5	15	15	0.1457	111
																15.6:p20 vs. 15.6:p20 NGF	472.1	1007	-535.2	144.5	15	15	5.237	111
																15.6:p20 vs. 15.6:A	472.1	714	-242	144.5	15	15	2.368	111
																15.6:p20 vs. 15.6:A NGF	472.1	291.5	180.6	144.5	15	15	1.767	111
																15.6:p20 NGF vs. 15.6:A	1007	714	293.3	144.5	15	15	2.87	111
																15.6:p20 NGF vs. 15.6:A NGF	1007	291.5	715.8	144.5	15	15	7.005	111
																15.6:A vs. 15.6:A NGF	714	291.5	422.6	144.5	15	15	4.135	111
Fig 2g
GLUT2 perinuclear/area
	P20 5.6 mM	P20 15.6 mM		P20NGF 5.6 mM	P20NGF 15.6 mM		A 5.6mM	A 15.6 mM		A NGF 5.6mM	A NGF 15.6 mM			2way ANOVA	Compare cell means regardless of rows and columns
	489.199	851.837		428.723	500.776		663.472	509.823		502.029	183.104
	806.743	337.175		738.678	361.256		580.258	1114.48		337.761	266.703				Number of families	1
	431.899	698.46		280.068	1223.93		266.723	802.006		154.155	297.213				Number of comparisons per family	28
	628.926	217.808		460.675	326.092		637.568	948.64		133.789	337.806				Alpha	0.05
	470.027	673.74		408.366	381.271		138.417	1438.79		277.896	263.782
	570.822	821.406		1241.65	526.962		177.608	1468.98		306.824	332.747				Tukey's multiple comparisons test	Predicted (LS) mean diff.	95.00% CI of diff.	Significant?	Summary	Adjusted P Value
	423.9	463.697		1079.29	663.152		949.689	2281.84		96.8215	291.813
	725.635	495.134		1015.75	904.212		187.702	586.286		242.071	456.598				5.6:P20 vs. 5.6:P20 NGF	-254.9	-692.1 to 182.2	No	ns	0.6197
	269.024	640.354		454.465	339.894		178.823	1253.67		108.191	1053.65				5.6:P20 vs. 5.6:A	89.19	-333.2 to 511.6	No	ns	0.998
	591.81	349.374		935.399	430.444		78.4187	168.141		217.616	465.118				5.6:P20 vs. 5.6:A NGF	275.4	-146.9 to 697.8	No	ns	0.4763
	388.344	183.832		1020.12	964.954		240.358	168.822		340.889	111.57				5.6:P20 vs. 15.6:P20	-1.006	-423.4 to 421.4	No	ns	>0.9999
	410.214	201.429		932.502	1808.82		832.451	215.181		395.592	97.872				5.6:P20 vs. 15.6:P20 NGF	-297.6	-719.9 to 124.8	No	ns	0.3733
	410.214	761.382		935.399	2014.04		997.088	262.443		74.4231	49.3744				5.6:P20 vs. 15.6:A	-295.2	-717.5 to 127.2	No	ns	0.384
		258.806			570.046		278.485	268.804		110.046	88.4902				5.6:P20 vs. 15.6:A NGF	213.3	-209.1 to 635.6	No	ns	0.7722
		695.369			1082.54		89.7628	574.494		205.144	140.022				5.6:P20 NGF vs. 5.6:A	344.1	-78.22 to 766.5	No	ns	0.1989
															5.6:P20 NGF vs. 5.6:A NGF	530.4	108.0 to 952.7	Yes	**	0.0043
															5.6:P20 NGF vs. 15.6:P20	253.9	-168.4 to 676.3	No	ns	0.582
															5.6:P20 NGF vs. 15.6:P20 NGF	-42.63	-465.0 to 379.7	No	ns	>0.9999
															5.6:P20 NGF vs. 15.6:A	-40.23	-462.6 to 382.1	No	ns	>0.9999
															5.6:P20 NGF vs. 15.6:A NGF	468.2	45.84 to 890.6	Yes	*	0.0189
															5.6:A vs. 5.6:A NGF	186.2	-220.8 to 593.2	No	ns	0.8487
															5.6:A vs. 15.6:P20	-90.2	-497.2 to 316.8	No	ns	0.9972
															5.6:A vs. 15.6:P20 NGF	-386.8	-793.8 to 20.23	No	ns	0.0751
															5.6:A vs. 15.6:A	-384.4	-791.4 to 22.63	No	ns	0.0787
															5.6:A vs. 15.6:A NGF	124.1	-282.9 to 531.1	No	ns	0.9811
															5.6:A NGF vs. 15.6:P20	-276.4	-683.4 to 130.6	No	ns	0.4219
															5.6:A NGF vs. 15.6:P20 NGF	-573	-980.0 to -166.0	Yes	***	0.0008
															5.6:A NGF vs. 15.6:A	-570.6	-977.6 to -163.6	Yes	***	0.0008
															5.6:A NGF vs. 15.6:A NGF	-62.17	-469.2 to 344.8	No	ns	0.9998
															15.6:P20 vs. 15.6:P20 NGF	-296.6	-703.6 to 110.4	No	ns	0.3296
															15.6:P20 vs. 15.6:A	-294.2	-701.2 to 112.8	No	ns	0.34
															15.6:P20 vs. 15.6:A NGF	214.3	-192.7 to 621.3	No	ns	0.7328
															15.6:P20 NGF vs. 15.6:A	2.399	-404.6 to 409.4	No	ns	>0.9999
															15.6:P20 NGF vs. 15.6:A NGF	510.8	103.8 to 917.8	Yes	**	0.0043
															15.6:A vs. 15.6:A NGF	508.4	101.4 to 915.4	Yes	**	0.0046
															Test details	Predicted (LS) mean 1	Predicted (LS) mean 2	Predicted (LS) mean diff.	SE of diff.	N1	N2	q	DF
															5.6:P20 vs. 5.6:P20 NGF	509	763.9	-254.9	141.4	13	13	2.549	108
															5.6:P20 vs. 5.6:A	509	419.8	89.19	136.6	13	15	0.9232	108
															5.6:P20 vs. 5.6:A NGF	509	233.5	275.4	136.6	13	15	2.851	108
															5.6:P20 vs. 15.6:P20	509	510	-1.006	136.6	13	15	0.01041	108
															5.6:P20 vs. 15.6:P20 NGF	509	806.6	-297.6	136.6	13	15	3.08	108
															5.6:P20 vs. 15.6:A	509	804.2	-295.2	136.6	13	15	3.055	108
															5.6:P20 vs. 15.6:A NGF	509	295.7	213.3	136.6	13	15	2.207	108
															5.6:P20 NGF vs. 5.6:A	763.9	419.8	344.1	136.6	13	15	3.562	108
															5.6:P20 NGF vs. 5.6:A NGF	763.9	233.5	530.4	136.6	13	15	5.49	108
															5.6:P20 NGF vs. 15.6:P20	763.9	510	253.9	136.6	13	15	2.628	108
															5.6:P20 NGF vs. 15.6:P20 NGF	763.9	806.6	-42.63	136.6	13	15	0.4412	108
															5.6:P20 NGF vs. 15.6:A	763.9	804.2	-40.23	136.6	13	15	0.4164	108
															5.6:P20 NGF vs. 15.6:A NGF	763.9	295.7	468.2	136.6	13	15	4.846	108
															5.6:A vs. 5.6:A NGF	419.8	233.5	186.2	131.7	15	15	2	108
															5.6:A vs. 15.6:P20	419.8	510	-90.2	131.7	15	15	0.9688	108
															5.6:A vs. 15.6:P20 NGF	419.8	806.6	-386.8	131.7	15	15	4.154	108
															5.6:A vs. 15.6:A	419.8	804.2	-384.4	131.7	15	15	4.129	108
															5.6:A vs. 15.6:A NGF	419.8	295.7	124.1	131.7	15	15	1.333	108
															5.6:A NGF vs. 15.6:P20	233.5	510	-276.4	131.7	15	15	2.969	108
															5.6:A NGF vs. 15.6:P20 NGF	233.5	806.6	-573	131.7	15	15	6.155	108
															5.6:A NGF vs. 15.6:A	233.5	804.2	-570.6	131.7	15	15	6.129	108
															5.6:A NGF vs. 15.6:A NGF	233.5	295.7	-62.17	131.7	15	15	0.6678	108
															15.6:P20 vs. 15.6:P20 NGF	510	806.6	-296.6	131.7	15	15	3.186	108
															15.6:P20 vs. 15.6:A	510	804.2	-294.2	131.7	15	15	3.16	108
															15.6:P20 vs. 15.6:A NGF	510	295.7	214.3	131.7	15	15	2.301	108
															15.6:P20 NGF vs. 15.6:A	806.6	804.2	2.399	131.7	15	15	0.02577	108
															15.6:P20 NGF vs. 15.6:A NGF	806.6	295.7	510.8	131.7	15	15	5.487	108
															15.6:A vs. 15.6:A NGF	804.2	295.7	508.4	131.7	15	15	5.461	108

## Sheet: Fig 3
Fig 3b
Fluorescence/min/cell
	P20 5.6 mM	P20 15.6 mM		P20NGF 5.6 mM	P20NGF 15.6 mM		A 5.6mM	A 15.6 mM		A NGF 5.6mM	A NGF 15.6 mM			2way ANOVA	Compare cell means regardless of rows and columns
	0.00052897	0.000596421		0.00051179	0.000749871		0.00101125	0.00225389		0.000617454	0.00108511
	0.0002619	0.000199459		0.00044715	0.00249369		0.000560859	0.00182194		0.00121673	0.00080733				Number of families	1
	0.0005165	0.00056845		0.00048247	0.00244383		0.00106709	0.00211089		0.00074662	0.0014593				Number of comparisons per family	28
	0.00042536	0.00048511		0.00033544	0.00105828		0.00080765								Alpha	0.05
															Tukey's multiple comparisons test	Predicted (LS) mean diff.	95.00% CI of diff.	Significant?	Summary	Adjusted P Value
															5.6:P20 vs. 5.6:P20 NGF	-1.103e-05	-0.0009551 to 0.0009330	No	ns	>0.9999
															5.6:P20 vs. 5.6:A	-0.0004285	-0.001373 to 0.0005155	No	ns	0.7874
															5.6:P20 vs. 5.6:A NGF	-0.0004271	-0.001447 to 0.0005926	No	ns	0.8452
															5.6:P20 vs. 15.6:P20	-2.918e-05	-0.0009732 to 0.0009149	No	ns	>0.9999
															5.6:P20 vs. 15.6:P20 NGF	-0.001253	-0.002197 to -0.0003092	Yes	**	0.0045
															5.6:P20 vs. 15.6:A	-0.001629	-0.002649 to -0.0006094	Yes	***	0.0006
															5.6:P20 vs. 15.6:A NGF	-0.0006841	-0.001704 to 0.0003356	No	ns	0.3638
															5.6:P20 NGF vs. 5.6:A	-0.0004175	-0.001362 to 0.0005265	No	ns	0.8076
															5.6:P20 NGF vs. 5.6:A NGF	-0.0004161	-0.001436 to 0.0006036	No	ns	0.8612
															5.6:P20 NGF vs. 15.6:P20	-1.815e-05	-0.0009622 to 0.0009259	No	ns	>0.9999
															5.6:P20 NGF vs. 15.6:P20 NGF	-0.001242	-0.002186 to -0.0002982	Yes	**	0.0049
															5.6:P20 NGF vs. 15.6:A	-0.001618	-0.002638 to -0.0005983	Yes	***	0.0006
															5.6:P20 NGF vs. 15.6:A NGF	-0.000673	-0.001693 to 0.0003466	No	ns	0.3828
															5.6:A vs. 5.6:A NGF	1.447e-06	-0.001018 to 0.001021	No	ns	>0.9999
															5.6:A vs. 15.6:P20	0.0003994	-0.0005447 to 0.001343	No	ns	0.8387
															5.6:A vs. 15.6:P20 NGF	-0.0008247	-0.001769 to 0.0001193	No	ns	0.1161
															5.6:A vs. 15.6:A	-0.001201	-0.002220 to -0.0001808	Yes	*	0.0139
															5.6:A vs. 15.6:A NGF	-0.0002555	-0.001275 to 0.0007641	No	ns	0.9883
															5.6:A NGF vs. 15.6:P20	0.0003979	-0.0006218 to 0.001418	No	ns	0.8855
															5.6:A NGF vs. 15.6:P20 NGF	-0.0008261	-0.001846 to 0.0001935	No	ns	0.1715
															5.6:A NGF vs. 15.6:A	-0.001202	-0.002292 to -0.0001119	Yes	*	0.0241
															5.6:A NGF vs. 15.6:A NGF	-0.000257	-0.001347 to 0.0008331	No	ns	0.9918
															15.6:P20 vs. 15.6:P20 NGF	-0.001224	-0.002168 to -0.0002800	Yes	**	0.0057
															15.6:P20 vs. 15.6:A	-0.0016	-0.002620 to -0.0005802	Yes	***	0.0007
															15.6:P20 vs. 15.6:A NGF	-0.0006549	-0.001675 to 0.0003648	No	ns	0.4153
															15.6:P20 NGF vs. 15.6:A	-0.0003758	-0.001396 to 0.0006439	No	ns	0.9116
															15.6:P20 NGF vs. 15.6:A NGF	0.0005692	-0.0004505 to 0.001589	No	ns	0.5824
															15.6:A vs. 15.6:A NGF	0.000945	-0.0001451 to 0.002035	No	ns	0.1212
															Test details	Predicted (LS) mean 1	Predicted (LS) mean 2	Predicted (LS) mean diff.	SE of diff.	N1	N2	q	DF
															5.6:P20 vs. 5.6:P20 NGF	0.0004332	0.0004442	-1.103e-05	0.0002815	4	4	0.05542	21
															5.6:P20 vs. 5.6:A	0.0004332	0.0008617	-0.0004285	0.0002815	4	4	2.153	21
															5.6:P20 vs. 5.6:A NGF	0.0004332	0.0008603	-0.0004271	0.000304	4	3	1.987	21
															5.6:P20 vs. 15.6:P20	0.0004332	0.0004624	-2.918e-05	0.0002815	4	4	0.1466	21
															5.6:P20 vs. 15.6:P20 NGF	0.0004332	0.001686	-0.001253	0.0002815	4	4	6.297	21
															5.6:P20 vs. 15.6:A	0.0004332	0.002062	-0.001629	0.000304	4	3	7.578	21
															5.6:P20 vs. 15.6:A NGF	0.0004332	0.001117	-0.0006841	0.000304	4	3	3.182	21
															5.6:P20 NGF vs. 5.6:A	0.0004442	0.0008617	-0.0004175	0.0002815	4	4	2.098	21
															5.6:P20 NGF vs. 5.6:A NGF	0.0004442	0.0008603	-0.0004161	0.000304	4	3	1.935	21
															5.6:P20 NGF vs. 15.6:P20	0.0004442	0.0004624	-1.815e-05	0.0002815	4	4	0.09118	21
															5.6:P20 NGF vs. 15.6:P20 NGF	0.0004442	0.001686	-0.001242	0.0002815	4	4	6.242	21
															5.6:P20 NGF vs. 15.6:A	0.0004442	0.002062	-0.001618	0.000304	4	3	7.527	21
															5.6:P20 NGF vs. 15.6:A NGF	0.0004442	0.001117	-0.000673	0.000304	4	3	3.131	21
															5.6:A vs. 5.6:A NGF	0.0008617	0.0008603	1.447e-06	0.000304	4	3	0.006731	21
															5.6:A vs. 15.6:P20	0.0008617	0.0004624	0.0003994	0.0002815	4	4	2.007	21
															5.6:A vs. 15.6:P20 NGF	0.0008617	0.001686	-0.0008247	0.0002815	4	4	4.144	21
															5.6:A vs. 15.6:A	0.0008617	0.002062	-0.001201	0.000304	4	3	5.585	21
															5.6:A vs. 15.6:A NGF	0.0008617	0.001117	-0.0002555	0.000304	4	3	1.189	21
															5.6:A NGF vs. 15.6:P20	0.0008603	0.0004624	0.0003979	0.000304	3	4	1.851	21
															5.6:A NGF vs. 15.6:P20 NGF	0.0008603	0.001686	-0.0008261	0.000304	3	4	3.843	21
															5.6:A NGF vs. 15.6:A	0.0008603	0.002062	-0.001202	0.000325	3	3	5.23	21
															5.6:A NGF vs. 15.6:A NGF	0.0008603	0.001117	-0.000257	0.000325	3	3	1.118	21
															15.6:P20 vs. 15.6:P20 NGF	0.0004624	0.001686	-0.001224	0.0002815	4	4	6.15	21
															15.6:P20 vs. 15.6:A	0.0004624	0.002062	-0.0016	0.000304	4	3	7.443	21
															15.6:P20 vs. 15.6:A NGF	0.0004624	0.001117	-0.0006549	0.000304	4	3	3.046	21
															15.6:P20 NGF vs. 15.6:A	0.001686	0.002062	-0.0003758	0.000304	4	3	1.748	21
															15.6:P20 NGF vs. 15.6:A NGF	0.001686	0.001117	0.0005692	0.000304	4	3	2.648	21
															15.6:A vs. 15.6:A NGF	0.002062	0.001117	0.000945	0.000325	3	3	4.112	21
Fig 3c
Fluorescence of beta-cell subpopulations
Permeability index= (Cells %/fluorescence)/min
	P20 5.6 mM
	E1	E2	E3				P20 15.6 mM
Low	11990.3	18582	32240				E1	E2	E3
High	92910	1.82022e-08	78660			Low	12508.5	28208	9478.51
						High	122000	169580	132370
	p20 5.6 mM NGF
	E1	E2	E3				P 20 15.6 mM NGF
Low	9984.53	17544	2652.26				E1	E2	E3
High	93380	273600	473210			Low	17941.6	15834	12473.9
						High	107120	149450	171360
	A 5.6 mM						A 15.6 mM
	E1	E2	E3				E1	E2	E3
Low	7987.32	10990	25480			Low	25368	54600	21252
High	246000	474300	176120			High	207640	415680	216750

## Sheet: Fig 4
Fig 4b
U/min (μmoles/min/ml/prot)
P20 5.6 mM	P20 15.6 mM		P20NGF 5.6 mM	P20NGF 15.6 mM		A 5.6mM	A 15.6 mM		A NGF 5.6mM	A NGF 15.6 mM			2way ANOVA	Number of families	1
6.44909	9.8119		5.48772	10.962		2.98885	13.2729		7.46287	19.82				Number of comparisons per family	28
6.49715	7.54294		6.65413	13.9496		6.4204	13.5274		6.99679	18.2671				Alpha	0.05
5.23959	13.6821		8.39114	15.4877		8.59436	12.9888		8.47537	17.4629
														Tukey's multiple comparisons test	Predicted (LS) mean diff.	95.00% CI of diff.	Significant?	Summary	Adjusted P Value
														5.6:P20 vs. 5.6:P20 NGF	-0.7824	-6.037 to 4.472	No	ns	0.9994
														5.6:P20 vs. 5.6:A	0.06074	-5.194 to 5.315	No	ns	>0.9999
														5.6:P20 vs. 5.6:A NGF	-1.583	-6.838 to 3.671	No	ns	0.9599
														5.6:P20 vs. 15.6:P20	-4.284	-9.538 to 0.9708	No	ns	0.1568
														5.6:P20 vs. 15.6:P20 NGF	-7.404	-12.66 to -2.150	Yes	**	0.0032
														5.6:P20 vs. 15.6:A	-7.201	-12.46 to -1.947	Yes	**	0.0042
														5.6:P20 vs. 15.6:A NGF	-12.45	-17.71 to -7.200	Yes	****	<0.0001
														5.6:P20 NGF vs. 5.6:A	0.8431	-4.411 to 6.098	No	ns	0.999
														5.6:P20 NGF vs. 5.6:A NGF	-0.8007	-6.055 to 4.454	No	ns	0.9993
														5.6:P20 NGF vs. 15.6:P20	-3.501	-8.756 to 1.753	No	ns	0.3468
														5.6:P20 NGF vs. 15.6:P20 NGF	-6.622	-11.88 to -1.368	Yes	**	0.0088
														5.6:P20 NGF vs. 15.6:A	-6.419	-11.67 to -1.164	Yes	*	0.0115
														5.6:P20 NGF vs. 15.6:A NGF	-11.67	-16.93 to -6.418	Yes	****	<0.0001
														5.6:A vs. 5.6:A NGF	-1.644	-6.898 to 3.611	No	ns	0.9515
														5.6:A vs. 15.6:P20	-4.344	-9.599 to 0.9101	No	ns	0.1466
														5.6:A vs. 15.6:P20 NGF	-7.465	-12.72 to -2.211	Yes	**	0.003
														5.6:A vs. 15.6:A	-7.262	-12.52 to -2.007	Yes	**	0.0039
														5.6:A vs. 15.6:A NGF	-12.52	-17.77 to -7.261	Yes	****	<0.0001
														5.6:A NGF vs. 15.6:P20	-2.701	-7.955 to 2.554	No	ns	0.641
														5.6:A NGF vs. 15.6:P20 NGF	-5.821	-11.08 to -0.5669	Yes	*	0.0246
														5.6:A NGF vs. 15.6:A	-5.618	-10.87 to -0.3635	Yes	*	0.0318
														5.6:A NGF vs. 15.6:A NGF	-10.87	-16.13 to -5.617	Yes	****	<0.0001
														15.6:P20 vs. 15.6:P20 NGF	-3.121	-8.375 to 2.134	No	ns	0.4785
														15.6:P20 vs. 15.6:A	-2.917	-8.172 to 2.337	No	ns	0.5562
														15.6:P20 vs. 15.6:A NGF	-8.171	-13.43 to -2.917	Yes	**	0.0012
														15.6:P20 NGF vs. 15.6:A	0.2034	-5.051 to 5.458	No	ns	>0.9999
														15.6:P20 NGF vs. 15.6:A NGF	-5.05	-10.30 to 0.2043	No	ns	0.0642
														15.6:A vs. 15.6:A NGF	-5.254	-10.51 to 0.0008519	No	ns	0.0501
														Test details	Predicted (LS) mean 1	Predicted (LS) mean 2	Predicted (LS) mean diff.	SE of diff.	N1	N2	q	DF
														5.6:P20 vs. 5.6:P20 NGF	6.062	6.844	-0.7824	1.518	3	3	0.729	16
														5.6:P20 vs. 5.6:A	6.062	6.001	0.06074	1.518	3	3	0.0566	16
														5.6:P20 vs. 5.6:A NGF	6.062	7.645	-1.583	1.518	3	3	1.475	16
														5.6:P20 vs. 15.6:P20	6.062	10.35	-4.284	1.518	3	3	3.992	16
														5.6:P20 vs. 15.6:P20 NGF	6.062	13.47	-7.404	1.518	3	3	6.9	16
														5.6:P20 vs. 15.6:A	6.062	13.26	-7.201	1.518	3	3	6.71	16
														5.6:P20 vs. 15.6:A NGF	6.062	18.52	-12.45	1.518	3	3	11.61	16
														5.6:P20 NGF vs. 5.6:A	6.844	6.001	0.8431	1.518	3	3	0.7856	16
														5.6:P20 NGF vs. 5.6:A NGF	6.844	7.645	-0.8007	1.518	3	3	0.7461	16
														5.6:P20 NGF vs. 15.6:P20	6.844	10.35	-3.501	1.518	3	3	3.263	16
														5.6:P20 NGF vs. 15.6:P20 NGF	6.844	13.47	-6.622	1.518	3	3	6.171	16
														5.6:P20 NGF vs. 15.6:A	6.844	13.26	-6.419	1.518	3	3	5.981	16
														5.6:P20 NGF vs. 15.6:A NGF	6.844	18.52	-11.67	1.518	3	3	10.88	16
														5.6:A vs. 5.6:A NGF	6.001	7.645	-1.644	1.518	3	3	1.532	16
														5.6:A vs. 15.6:P20	6.001	10.35	-4.344	1.518	3	3	4.048	16
														5.6:A vs. 15.6:P20 NGF	6.001	13.47	-7.465	1.518	3	3	6.956	16
														5.6:A vs. 15.6:A	6.001	13.26	-7.262	1.518	3	3	6.767	16
														5.6:A vs. 15.6:A NGF	6.001	18.52	-12.52	1.518	3	3	11.66	16
														5.6:A NGF vs. 15.6:P20	7.645	10.35	-2.701	1.518	3	3	2.516	16
														5.6:A NGF vs. 15.6:P20 NGF	7.645	13.47	-5.821	1.518	3	3	5.425	16
														5.6:A NGF vs. 15.6:A	7.645	13.26	-5.618	1.518	3	3	5.235	16
														5.6:A NGF vs. 15.6:A NGF	7.645	18.52	-10.87	1.518	3	3	10.13	16
														15.6:P20 vs. 15.6:P20 NGF	10.35	13.47	-3.121	1.518	3	3	2.908	16
														15.6:P20 vs. 15.6:A	10.35	13.26	-2.917	1.518	3	3	2.718	16
														15.6:P20 vs. 15.6:A NGF	10.35	18.52	-8.171	1.518	3	3	7.614	16
														15.6:P20 NGF vs. 15.6:A	13.47	13.26	0.2034	1.518	3	3	0.1896	16
														15.6:P20 NGF vs. 15.6:A NGF	13.47	18.52	-5.05	1.518	3	3	4.706	16
														15.6:A vs. 15.6:A NGF	13.26	18.52	-5.254	1.518	3	3	4.895	16

## Sheet: Fig 5
Fig 5c
Inmunofluorescence/area
	P20 5.6 mM	P20 15.6 mM		P20NGF 5.6 mM	P20NGF 15.6 mM		A 5.6mM	A 15.6 mM				2way ANOVA	Compare cell means regardless of rows and columns										t-test	Table Analyzed	Data 36
	120.092	111.278		124.093	34.351		57.463	28.8645
	80.6642	46.2289		126.477	36.6947		42.9985	40.479					Number of families	1										Column B	A 15.6
	114.247	60.1961		110.572	119.73		69.3731	30.0943					Number of comparisons per family	15										vs.	vs.
	106.695	31.4505		69.1136	28.2648		65.1914	41.9525					Alpha	0.05										Column A	A 5.6
	65.4298	33.6539		187.608	40.0793		78.1744	48.066
	91.8334	51.9215		80.0439	20.6847		70.8497	37.8615					Tukey's multiple comparisons test	Predicted (LS) mean diff.	95.00% CI of diff.	Significant?	Summary	Adjusted P Value						Unpaired t test
	129.996	34.7441		60.7333	15.9688		62.2785	34.7544																P value	<0.0001
	95.2565	20.2084		63.3318	21.199		75.6999	54.411					5.6:A vs. 5.6:P20	-54.94	-99.48 to -10.39	Yes	**	0.007						P value summary	****
	223.518	18.3593		222.263	13.9508		98.8517	43.6404					5.6:A vs. 5.6:P20 NGF	-74.83	-119.4 to -30.28	Yes	****	<0.0001						Significantly different (P < 0.05)?	Yes
	96.1432	29.6419		122.395	22.6633		47.452	62.5094					5.6:A vs. 15.6:A	28.66	-15.12 to 72.43	No	ns	0.4034						One- or two-tailed P value?	Two-tailed
	122.333	46.1527		261.022	108.385		83.4016	12.8124					5.6:A vs. 15.6:P20	17.73	-26.05 to 61.50	No	ns	0.8442						t, df	t=4.954, df=28
	158.576	53.0944		141.22	93.2553		52.6196	14.9262					5.6:A vs. 15.6:P20 NGF	-7.939	-51.71 to 35.84	No	ns	0.9948
	157.605	44.5322		149.108	162.243		49.0717	20.3258					5.6:P20 vs. 5.6:P20 NGF	-19.9	-65.21 to 25.41	No	ns	0.7942						How big is the difference?
	84.7407	50.5466		207.716	151.805		44.8343	24.2204					5.6:P20 vs. 15.6:A	83.59	39.04 to 128.1	Yes	****	<0.0001						Mean of column A	62.72
		42.813			190.564		42.4963	15.9927					5.6:P20 vs. 15.6:P20	72.66	28.11 to 117.2	Yes	***	0.0001						Mean of column B	34.06
													5.6:P20 vs. 15.6:P20 NGF	47	2.446 to 91.55	Yes	*	0.0326						Difference between means (B - A) ± SEM	-28.66 ± 5.784
													5.6:P20 NGF vs. 15.6:A	103.5	58.94 to 148.0	Yes	****	<0.0001						95% confidence interval	-40.50 to -16.81
													5.6:P20 NGF vs. 15.6:P20	92.56	48.01 to 137.1	Yes	****	<0.0001						R squared (eta squared)	0.4671
													5.6:P20 NGF vs. 15.6:P20 NGF	66.89	22.34 to 111.4	Yes	***	0.0005
													15.6:A vs. 15.6:P20	-10.93	-54.70 to 32.85	No	ns	0.9779						F test to compare variances
													15.6:A vs. 15.6:P20 NGF	-36.6	-80.37 to 7.180	No	ns	0.155						F, DFn, Dfd	1.265, 14, 14
													15.6:P20 vs. 15.6:P20 NGF	-25.67	-69.44 to 18.11	No	ns	0.5286						P value	0.6661
																								P value summary	ns
																								Significantly different (P < 0.05)?	No
													Test details	Predicted (LS) mean 1	Predicted (LS) mean 2	Predicted (LS) mean diff.	SE of diff.	N1	N2	q	DF
																								Data analyzed
													5.6:A vs. 5.6:P20	62.72	117.7	-54.94	15.27	15	14	5.089	82			Sample size, column A	15
													5.6:A vs. 5.6:P20 NGF	62.72	137.5	-74.83	15.27	15	14	6.932	82			Sample size, column B	15
													5.6:A vs. 15.6:A	62.72	34.06	28.66	15	15	15	2.702	82
													5.6:A vs. 15.6:P20	62.72	44.99	17.73	15	15	15	1.671	82
													5.6:A vs. 15.6:P20 NGF	62.72	70.66	-7.939	15	15	15	0.7484	82
													5.6:P20 vs. 5.6:P20 NGF	117.7	137.5	-19.9	15.53	14	14	1.812	82
													5.6:P20 vs. 15.6:A	117.7	34.06	83.59	15.27	14	15	7.744	82
													5.6:P20 vs. 15.6:P20	117.7	44.99	72.66	15.27	14	15	6.731	82
													5.6:P20 vs. 15.6:P20 NGF	117.7	70.66	47	15.27	14	15	4.354	82
													5.6:P20 NGF vs. 15.6:A	137.5	34.06	103.5	15.27	14	15	9.587	82
													5.6:P20 NGF vs. 15.6:P20	137.5	44.99	92.56	15.27	14	15	8.575	82
													5.6:P20 NGF vs. 15.6:P20 NGF	137.5	70.66	66.89	15.27	14	15	6.197	82
													15.6:A vs. 15.6:P20	34.06	44.99	-10.93	15	15	15	1.03	82
													15.6:A vs. 15.6:P20 NGF	34.06	70.66	-36.6	15	15	15	3.45	82
													15.6:P20 vs. 15.6:P20 NGF	44.99	70.66	-25.67	15	15	15	2.42	82
Fig 5e
	P20 Basal						P20 Stimulated						P20+NGF Basal						P20+NGF Stimulated						A Basal						A Stimulated
5.6 mM	0.917363	0.433093	0.176357	0.848994	0.716436		0.845015	0.65713	1.06172	0.575014	0.617087		0.852952	0.615012	0.187676	0.713773	0.668972		1.30495	1.32853	2.18179	1.58244	1.24026			3.19309	9.96136		2.43433	9.34225		4.29508	18.7645	7.41499	7.45244		13.642
15.6 mM	0.88391	1.06343	0.398848	0.746799	0.558111		1.53876	1.31569	0.395322	1.21449			1.45629	0.987358	0.377637	2.00797	1.21449		1.23803	0.295029	0.559829	1.58244	3.71035	0.506316		4.31005	1.83844	9.4403	2.45026			5.51842	2.48079	2.50251	5.09193	1.3516		4.73176
2way ANOVA	Compare cell means regardless of rows and columns
	Number of families	1
	Number of comparisons per family	66
	Alpha	0.05
	Tukey's multiple comparisons test	Predicted (LS) mean diff.	95.00% CI of diff.	Significant?	Summary	Adjusted P Value						t-test	Table Analyzed	Data 6			Table Analyzed	Data 7
	5.6 mM glucose:P20 Basal vs. 5.6 mM glucose:P20 Stimulated	-0.1327	-4.607 to 4.342	No	ns	>0.9999							Column B	P20 5.6 S NGF			Column B	P20 5.6 S NGF
	5.6 mM glucose:P20 Basal vs. 5.6 mM glucose:P20+NGF Basal	0.01077	-4.464 to 4.485	No	ns	>0.9999							vs.	vs.			vs.	vs.
	5.6 mM glucose:P20 Basal vs. 5.6 mM glucose:P20+NGF Stimulated	-0.9091	-5.383 to 3.565	No	ns	0.9999							Column A	P20 5.6 B NGF			Column A	P20 5.6 S
	5.6 mM glucose:P20 Basal vs. 5.6 mM glucose:A Basal	-5.227	-9.701 to -0.7524	Yes	*	0.0102
	5.6 mM glucose:P20 Basal vs. 5.6 mM glucose:A Stimulated	-11.2	-15.95 to -6.454	Yes	****	<0.0001							Unpaired t test				Unpaired t test
	5.6 mM glucose:P20 Basal vs. 15.6 mM glucose:P20 Basal	-0.1118	-4.586 to 4.363	No	ns	>0.9999							P value	0.0021			P value	0.0041
	5.6 mM glucose:P20 Basal vs. 15.6 mM glucose:P20 Stimulated	-0.4976	-5.243 to 4.248	No	ns	>0.9999							P value summary	**			P value summary	**
	5.6 mM glucose:P20 Basal vs. 15.6 mM glucose:P20+NGF Basal	-0.5903	-5.065 to 3.884	No	ns	>0.9999							Significantly different (P < 0.05)?	Yes			Significantly different (P < 0.05)?	Yes
	5.6 mM glucose:P20 Basal vs. 15.6 mM glucose:P20+NGF Stimulated	-0.6969	-4.981 to 3.587	No	ns	>0.9999							One- or two-tailed P value?	Two-tailed			One- or two-tailed P value?	Two-tailed
	5.6 mM glucose:P20 Basal vs. 15.6 mM glucose:A Basal	-4.093	-8.567 to 0.3813	No	ns	0.102							t, df	t=4.451, df=8			t, df	t=3.968, df=8
	5.6 mM glucose:P20 Basal vs. 15.6 mM glucose:A Stimulated	-2.613	-7.088 to 1.861	No	ns	0.6861
	5.6 mM glucose:P20 Stimulated vs. 5.6 mM glucose:P20+NGF Basal	0.1435	-4.331 to 4.618	No	ns	>0.9999							How big is the difference?				How big is the difference?
	5.6 mM glucose:P20 Stimulated vs. 5.6 mM glucose:P20+NGF Stimulated	-0.7764	-5.251 to 3.698	No	ns	>0.9999							Mean of column A	0.6077			Mean of column A	0.7512
	5.6 mM glucose:P20 Stimulated vs. 5.6 mM glucose:A Basal	-5.094	-9.568 to -0.6197	Yes	*	0.0137							Mean of column B	1.528			Mean of column B	1.528
	5.6 mM glucose:P20 Stimulated vs. 5.6 mM glucose:A Stimulated	-11.07	-15.81 to -6.322	Yes	****	<0.0001							Difference between means (B - A) ± SEM	0.9199 ± 0.2067			Difference between means (B - A) ± SEM	0.7764 ± 0.1957
	5.6 mM glucose:P20 Stimulated vs. 15.6 mM glucose:P20 Basal	0.02097	-4.453 to 4.495	No	ns	>0.9999							95% confidence interval	0.4433 to 1.397			95% confidence interval	0.3252 to 1.228
	5.6 mM glucose:P20 Stimulated vs. 15.6 mM glucose:P20 Stimulated	-0.3649	-5.111 to 4.381	No	ns	>0.9999							R squared (eta squared)	0.7123			R squared (eta squared)	0.663
	5.6 mM glucose:P20 Stimulated vs. 15.6 mM glucose:P20+NGF Basal	-0.4576	-4.932 to 4.017	No	ns	>0.9999
	5.6 mM glucose:P20 Stimulated vs. 15.6 mM glucose:P20+NGF Stimulated	-0.5641	-4.848 to 3.720	No	ns	>0.9999							F test to compare variances				F test to compare variances
	5.6 mM glucose:P20 Stimulated vs. 15.6 mM glucose:A Basal	-3.96	-8.435 to 0.5140	No	ns	0.1284							F, DFn, Dfd	2.395, 4, 4			F, DFn, Dfd	3.696, 4, 4
	5.6 mM glucose:P20 Stimulated vs. 15.6 mM glucose:A Stimulated	-2.481	-6.955 to 1.994	No	ns	0.7498							P value	0.4183			P value	0.2335
	5.6 mM glucose:P20+NGF Basal vs. 5.6 mM glucose:P20+NGF Stimulated	-0.9199	-5.394 to 3.554	No	ns	0.9999							P value summary	ns			P value summary	ns
	5.6 mM glucose:P20+NGF Basal vs. 5.6 mM glucose:A Basal	-5.238	-9.712 to -0.7632	Yes	**	0.01							Significantly different (P < 0.05)?	No			Significantly different (P < 0.05)?	No
	5.6 mM glucose:P20+NGF Basal vs. 5.6 mM glucose:A Stimulated	-11.21	-15.96 to -6.465	Yes	****	<0.0001
	5.6 mM glucose:P20+NGF Basal vs. 15.6 mM glucose:P20 Basal	-0.1225	-4.597 to 4.352	No	ns	>0.9999							Data analyzed				Data analyzed
	5.6 mM glucose:P20+NGF Basal vs. 15.6 mM glucose:P20 Stimulated	-0.5084	-5.254 to 4.237	No	ns	>0.9999							Sample size, column A	5			Sample size, column A	5
	5.6 mM glucose:P20+NGF Basal vs. 15.6 mM glucose:P20+NGF Basal	-0.6011	-5.075 to 3.873	No	ns	>0.9999							Sample size, column B	5			Sample size, column B	5
	5.6 mM glucose:P20+NGF Basal vs. 15.6 mM glucose:P20+NGF Stimulated	-0.7077	-4.992 to 3.576	No	ns	>0.9999
	5.6 mM glucose:P20+NGF Basal vs. 15.6 mM glucose:A Basal	-4.104	-8.578 to 0.3705	No	ns	0.1
	5.6 mM glucose:P20+NGF Basal vs. 15.6 mM glucose:A Stimulated	-2.624	-7.098 to 1.850	No	ns	0.6808
	5.6 mM glucose:P20+NGF Stimulated vs. 5.6 mM glucose:A Basal	-4.318	-8.792 to 0.1567	No	ns	0.0676
	5.6 mM glucose:P20+NGF Stimulated vs. 5.6 mM glucose:A Stimulated	-10.29	-15.04 to -5.545	Yes	****	<0.0001
	5.6 mM glucose:P20+NGF Stimulated vs. 15.6 mM glucose:P20 Basal	0.7974	-3.677 to 5.272	No	ns	>0.9999
	5.6 mM glucose:P20+NGF Stimulated vs. 15.6 mM glucose:P20 Stimulated	0.4115	-4.334 to 5.157	No	ns	>0.9999
	5.6 mM glucose:P20+NGF Stimulated vs. 15.6 mM glucose:P20+NGF Basal	0.3188	-4.155 to 4.793	No	ns	>0.9999
	5.6 mM glucose:P20+NGF Stimulated vs. 15.6 mM glucose:P20+NGF Stimulated	0.2123	-4.072 to 4.496	No	ns	>0.9999
	5.6 mM glucose:P20+NGF Stimulated vs. 15.6 mM glucose:A Basal	-3.184	-7.658 to 1.290	No	ns	0.3974
	5.6 mM glucose:P20+NGF Stimulated vs. 15.6 mM glucose:A Stimulated	-1.704	-6.178 to 2.770	No	ns	0.9738
	5.6 mM glucose:A Basal vs. 5.6 mM glucose:A Stimulated	-5.973	-10.72 to -1.228	Yes	**	0.004
	5.6 mM glucose:A Basal vs. 15.6 mM glucose:P20 Basal	5.115	0.6407 to 9.589	Yes	*	0.0131
	5.6 mM glucose:A Basal vs. 15.6 mM glucose:P20 Stimulated	4.729	-0.01659 to 9.475	No	ns	0.0516
	5.6 mM glucose:A Basal vs. 15.6 mM glucose:P20+NGF Basal	4.636	0.1621 to 9.111	Yes	*	0.0362
	5.6 mM glucose:A Basal vs. 15.6 mM glucose:P20+NGF Stimulated	4.53	0.2460 to 8.814	Yes	*	0.0298
	5.6 mM glucose:A Basal vs. 15.6 mM glucose:A Basal	1.134	-3.341 to 5.608	No	ns	0.9991
	5.6 mM glucose:A Basal vs. 15.6 mM glucose:A Stimulated	2.614	-1.861 to 7.088	No	ns	0.686
	5.6 mM glucose:A Stimulated vs. 15.6 mM glucose:P20 Basal	11.09	6.343 to 15.83	Yes	****	<0.0001
	5.6 mM glucose:A Stimulated vs. 15.6 mM glucose:P20 Stimulated	10.7	5.700 to 15.70	Yes	****	<0.0001
	5.6 mM glucose:A Stimulated vs. 15.6 mM glucose:P20+NGF Basal	10.61	5.864 to 15.36	Yes	****	<0.0001
	5.6 mM glucose:A Stimulated vs. 15.6 mM glucose:P20+NGF Stimulated	10.5	5.937 to 15.07	Yes	****	<0.0001
	5.6 mM glucose:A Stimulated vs. 15.6 mM glucose:A Basal	7.107	2.361 to 11.85	Yes	***	0.0003
	5.6 mM glucose:A Stimulated vs. 15.6 mM glucose:A Stimulated	8.587	3.841 to 13.33	Yes	****	<0.0001
	15.6 mM glucose:P20 Basal vs. 15.6 mM glucose:P20 Stimulated	-0.3858	-5.132 to 4.360	No	ns	>0.9999
	15.6 mM glucose:P20 Basal vs. 15.6 mM glucose:P20+NGF Basal	-0.4785	-4.953 to 3.996	No	ns	>0.9999
	15.6 mM glucose:P20 Basal vs. 15.6 mM glucose:P20+NGF Stimulated	-0.5851	-4.869 to 3.699	No	ns	>0.9999
	15.6 mM glucose:P20 Basal vs. 15.6 mM glucose:A Basal	-3.981	-8.456 to 0.4931	No	ns	0.1239
	15.6 mM glucose:P20 Basal vs. 15.6 mM glucose:A Stimulated	-2.502	-6.976 to 1.973	No	ns	0.7401
	15.6 mM glucose:P20 Stimulated vs. 15.6 mM glucose:P20+NGF Basal	-0.09268	-4.838 to 4.653	No	ns	>0.9999
	15.6 mM glucose:P20 Stimulated vs. 15.6 mM glucose:P20+NGF Stimulated	-0.1993	-4.766 to 4.367	No	ns	>0.9999
	15.6 mM glucose:P20 Stimulated vs. 15.6 mM glucose:A Basal	-3.595	-8.341 to 1.150	No	ns	0.3066
	15.6 mM glucose:P20 Stimulated vs. 15.6 mM glucose:A Stimulated	-2.116	-6.861 to 2.630	No	ns	0.9235
	15.6 mM glucose:P20+NGF Basal vs. 15.6 mM glucose:P20+NGF Stimulated	-0.1066	-4.390 to 4.177	No	ns	>0.9999
	15.6 mM glucose:P20+NGF Basal vs. 15.6 mM glucose:A Basal	-3.503	-7.977 to 0.9716	No	ns	0.2624
	15.6 mM glucose:P20+NGF Basal vs. 15.6 mM glucose:A Stimulated	-2.023	-6.497 to 2.451	No	ns	0.9165
	15.6 mM glucose:P20+NGF Stimulated vs. 15.6 mM glucose:A Basal	-3.396	-7.680 to 0.8877	No	ns	0.2463
	15.6 mM glucose:P20+NGF Stimulated vs. 15.6 mM glucose:A Stimulated	-1.916	-6.200 to 2.367	No	ns	0.9219
	15.6 mM glucose:A Basal vs. 15.6 mM glucose:A Stimulated	1.48	-2.995 to 5.954	No	ns	0.9912
	Test details	Predicted (LS) mean 1	Predicted (LS) mean 2	Predicted (LS) mean diff.	SE of diff.	N1	N2	q	DF
	5.6 mM glucose:P20 Basal vs. 5.6 mM glucose:P20 Stimulated	0.6184	0.7512	-0.1327	1.302	5	5	0.1442	47
	5.6 mM glucose:P20 Basal vs. 5.6 mM glucose:P20+NGF Basal	0.6184	0.6077	0.01077	1.302	5	5	0.0117	47
	5.6 mM glucose:P20 Basal vs. 5.6 mM glucose:P20+NGF Stimulated	0.6184	1.528	-0.9091	1.302	5	5	0.9877	47
	5.6 mM glucose:P20 Basal vs. 5.6 mM glucose:A Basal	0.6184	5.845	-5.227	1.302	5	5	5.679	47
	5.6 mM glucose:P20 Basal vs. 5.6 mM glucose:A Stimulated	0.6184	11.82	-11.2	1.381	5	4	11.47	47
	5.6 mM glucose:P20 Basal vs. 15.6 mM glucose:P20 Basal	0.6184	0.7302	-0.1118	1.302	5	5	0.1214	47
	5.6 mM glucose:P20 Basal vs. 15.6 mM glucose:P20 Stimulated	0.6184	1.116	-0.4976	1.381	5	4	0.5097	47
	5.6 mM glucose:P20 Basal vs. 15.6 mM glucose:P20+NGF Basal	0.6184	1.209	-0.5903	1.302	5	5	0.6413	47
	5.6 mM glucose:P20 Basal vs. 15.6 mM glucose:P20+NGF Stimulated	0.6184	1.315	-0.6969	1.246	5	6	0.7908	47
	5.6 mM glucose:P20 Basal vs. 15.6 mM glucose:A Basal	0.6184	4.711	-4.093	1.302	5	5	4.447	47
	5.6 mM glucose:P20 Basal vs. 15.6 mM glucose:A Stimulated	0.6184	3.232	-2.613	1.302	5	5	2.839	47
	5.6 mM glucose:P20 Stimulated vs. 5.6 mM glucose:P20+NGF Basal	0.7512	0.6077	0.1435	1.302	5	5	0.1559	47
	5.6 mM glucose:P20 Stimulated vs. 5.6 mM glucose:P20+NGF Stimulated	0.7512	1.528	-0.7764	1.302	5	5	0.8435	47
	5.6 mM glucose:P20 Stimulated vs. 5.6 mM glucose:A Basal	0.7512	5.845	-5.094	1.302	5	5	5.534	47
	5.6 mM glucose:P20 Stimulated vs. 5.6 mM glucose:A Stimulated	0.7512	11.82	-11.07	1.381	5	4	11.34	47
	5.6 mM glucose:P20 Stimulated vs. 15.6 mM glucose:P20 Basal	0.7512	0.7302	0.02097	1.302	5	5	0.02279	47
	5.6 mM glucose:P20 Stimulated vs. 15.6 mM glucose:P20 Stimulated	0.7512	1.116	-0.3649	1.381	5	4	0.3737	47
	5.6 mM glucose:P20 Stimulated vs. 15.6 mM glucose:P20+NGF Basal	0.7512	1.209	-0.4576	1.302	5	5	0.4971	47
	5.6 mM glucose:P20 Stimulated vs. 15.6 mM glucose:P20+NGF Stimulated	0.7512	1.315	-0.5641	1.246	5	6	0.6402	47
	5.6 mM glucose:P20 Stimulated vs. 15.6 mM glucose:A Basal	0.7512	4.711	-3.96	1.302	5	5	4.303	47
	5.6 mM glucose:P20 Stimulated vs. 15.6 mM glucose:A Stimulated	0.7512	3.232	-2.481	1.302	5	5	2.695	47
	5.6 mM glucose:P20+NGF Basal vs. 5.6 mM glucose:P20+NGF Stimulated	0.6077	1.528	-0.9199	1.302	5	5	0.9994	47
	5.6 mM glucose:P20+NGF Basal vs. 5.6 mM glucose:A Basal	0.6077	5.845	-5.238	1.302	5	5	5.69	47
	5.6 mM glucose:P20+NGF Basal vs. 5.6 mM glucose:A Stimulated	0.6077	11.82	-11.21	1.381	5	4	11.48	47
	5.6 mM glucose:P20+NGF Basal vs. 15.6 mM glucose:P20 Basal	0.6077	0.7302	-0.1225	1.302	5	5	0.1331	47
	5.6 mM glucose:P20+NGF Basal vs. 15.6 mM glucose:P20 Stimulated	0.6077	1.116	-0.5084	1.381	5	4	0.5207	47
	5.6 mM glucose:P20+NGF Basal vs. 15.6 mM glucose:P20+NGF Basal	0.6077	1.209	-0.6011	1.302	5	5	0.653	47
	5.6 mM glucose:P20+NGF Basal vs. 15.6 mM glucose:P20+NGF Stimulated	0.6077	1.315	-0.7077	1.246	5	6	0.803	47
	5.6 mM glucose:P20+NGF Basal vs. 15.6 mM glucose:A Basal	0.6077	4.711	-4.104	1.302	5	5	4.459	47
	5.6 mM glucose:P20+NGF Basal vs. 15.6 mM glucose:A Stimulated	0.6077	3.232	-2.624	1.302	5	5	2.851	47
	5.6 mM glucose:P20+NGF Stimulated vs. 5.6 mM glucose:A Basal	1.528	5.845	-4.318	1.302	5	5	4.691	47
	5.6 mM glucose:P20+NGF Stimulated vs. 5.6 mM glucose:A Stimulated	1.528	11.82	-10.29	1.381	5	4	10.54	47
	5.6 mM glucose:P20+NGF Stimulated vs. 15.6 mM glucose:P20 Basal	1.528	0.7302	0.7974	1.302	5	5	0.8663	47
	5.6 mM glucose:P20+NGF Stimulated vs. 15.6 mM glucose:P20 Stimulated	1.528	1.116	0.4115	1.381	5	4	0.4215	47
	5.6 mM glucose:P20+NGF Stimulated vs. 15.6 mM glucose:P20+NGF Basal	1.528	1.209	0.3188	1.302	5	5	0.3464	47
	5.6 mM glucose:P20+NGF Stimulated vs. 15.6 mM glucose:P20+NGF Stimulated	1.528	1.315	0.2123	1.246	5	6	0.2409	47
	5.6 mM glucose:P20+NGF Stimulated vs. 15.6 mM glucose:A Basal	1.528	4.711	-3.184	1.302	5	5	3.459	47
	5.6 mM glucose:P20+NGF Stimulated vs. 15.6 mM glucose:A Stimulated	1.528	3.232	-1.704	1.302	5	5	1.851	47
	5.6 mM glucose:A Basal vs. 5.6 mM glucose:A Stimulated	5.845	11.82	-5.973	1.381	5	4	6.118	47
	5.6 mM glucose:A Basal vs. 15.6 mM glucose:P20 Basal	5.845	0.7302	5.115	1.302	5	5	5.557	47
	5.6 mM glucose:A Basal vs. 15.6 mM glucose:P20 Stimulated	5.845	1.116	4.729	1.381	5	4	4.844	47
	5.6 mM glucose:A Basal vs. 15.6 mM glucose:P20+NGF Basal	5.845	1.209	4.636	1.302	5	5	5.037	47
	5.6 mM glucose:A Basal vs. 15.6 mM glucose:P20+NGF Stimulated	5.845	1.315	4.53	1.246	5	6	5.14	47
	5.6 mM glucose:A Basal vs. 15.6 mM glucose:A Basal	5.845	4.711	1.134	1.302	5	5	1.232	47
	5.6 mM glucose:A Basal vs. 15.6 mM glucose:A Stimulated	5.845	3.232	2.614	1.302	5	5	2.839	47
	5.6 mM glucose:A Stimulated vs. 15.6 mM glucose:P20 Basal	11.82	0.7302	11.09	1.381	4	5	11.36	47
	5.6 mM glucose:A Stimulated vs. 15.6 mM glucose:P20 Stimulated	11.82	1.116	10.7	1.455	4	4	10.4	47
	5.6 mM glucose:A Stimulated vs. 15.6 mM glucose:P20+NGF Basal	11.82	1.209	10.61	1.381	4	5	10.87	47
	5.6 mM glucose:A Stimulated vs. 15.6 mM glucose:P20+NGF Stimulated	11.82	1.315	10.5	1.329	4	6	11.18	47
	5.6 mM glucose:A Stimulated vs. 15.6 mM glucose:A Basal	11.82	4.711	7.107	1.381	4	5	7.28	47
	5.6 mM glucose:A Stimulated vs. 15.6 mM glucose:A Stimulated	11.82	3.232	8.587	1.381	4	5	8.796	47
	15.6 mM glucose:P20 Basal vs. 15.6 mM glucose:P20 Stimulated	0.7302	1.116	-0.3858	1.381	5	4	0.3952	47
	15.6 mM glucose:P20 Basal vs. 15.6 mM glucose:P20+NGF Basal	0.7302	1.209	-0.4785	1.302	5	5	0.5199	47
	15.6 mM glucose:P20 Basal vs. 15.6 mM glucose:P20+NGF Stimulated	0.7302	1.315	-0.5851	1.246	5	6	0.664	47
	15.6 mM glucose:P20 Basal vs. 15.6 mM glucose:A Basal	0.7302	4.711	-3.981	1.302	5	5	4.325	47
	15.6 mM glucose:P20 Basal vs. 15.6 mM glucose:A Stimulated	0.7302	3.232	-2.502	1.302	5	5	2.718	47
	15.6 mM glucose:P20 Stimulated vs. 15.6 mM glucose:P20+NGF Basal	1.116	1.209	-0.09268	1.381	4	5	0.09494	47
	15.6 mM glucose:P20 Stimulated vs. 15.6 mM glucose:P20+NGF Stimulated	1.116	1.315	-0.1993	1.329	4	6	0.2121	47
	15.6 mM glucose:P20 Stimulated vs. 15.6 mM glucose:A Basal	1.116	4.711	-3.595	1.381	4	5	3.683	47
	15.6 mM glucose:P20 Stimulated vs. 15.6 mM glucose:A Stimulated	1.116	3.232	-2.116	1.381	4	5	2.167	47
	15.6 mM glucose:P20+NGF Basal vs. 15.6 mM glucose:P20+NGF Stimulated	1.209	1.315	-0.1066	1.246	5	6	0.1209	47
	15.6 mM glucose:P20+NGF Basal vs. 15.6 mM glucose:A Basal	1.209	4.711	-3.503	1.302	5	5	3.806	47
	15.6 mM glucose:P20+NGF Basal vs. 15.6 mM glucose:A Stimulated	1.209	3.232	-2.023	1.302	5	5	2.198	47
	15.6 mM glucose:P20+NGF Stimulated vs. 15.6 mM glucose:A Basal	1.315	4.711	-3.396	1.246	6	5	3.854	47
	15.6 mM glucose:P20+NGF Stimulated vs. 15.6 mM glucose:A Stimulated	1.315	3.232	-1.916	1.246	6	5	2.175	47
	15.6 mM glucose:A Basal vs. 15.6 mM glucose:A Stimulated	4.711	3.232	1.48	1.302	5	5	1.608	47

## Sheet: Supl 1
Supl 1
Inmunofluorescence/area
5´	5´ NGF	1 h	1 h NGF	4 h	4 h NGF			t test	Table Analyzed	P20 5 min			Table Analyzed	P20 1 hora			P value	0.0446
0.208219	0.132396	0.0807923	0.118914	0.121343	0.095442												P value summary	*
0.256745	0.165214	0.0686157	0.104768	0.257143	0.112128				Column B	NGF			Column B	NGF			Significantly different (P < 0.05)?	Yes
0.14329	0.218674	0.133325	0.196443	0.204892	0.0838				vs.	vs.			vs.	vs.			One- or two-tailed P value?	Two-tailed
0.145129	0.126723	0.310075	0.128526	0.196487	0.101897				Column A	C			Column A	C			t, df	t=2.049, df=64
0.199997	0.32123	0.164464	0.152558	0.210132	0.053414
0.30588	0.25377	0.223104	0.0741095	0.0608915	0.111692				Unpaired t test				Unpaired t test				How big is the difference?
0.242189	0.102659	0.241581	0.1159	0.0549537	0.04085				P value	0.321			P value	0.6693			Mean of column A	0.1313
0.0241536	0.171372	0.156924	0.0433058	0.0836472	0.0592688				P value summary	ns			P value summary	ns			Mean of column B	0.1675
0.080959	0.185642	0.207776	0.0437581	0.075102	0.0492267				Significantly different (P < 0.05)?	No			Significantly different (P < 0.05)?	No			Difference between means (B - A) ± SEM	0.03622 ± 0.01768
0.0430727	0.167223	0.156156	0.0587994	0.0488239	0.047338				One- or two-tailed P value?	Two-tailed			One- or two-tailed P value?	Two-tailed			95% confidence interval	0.0009002 to 0.07154
0.0819833	0.141618	0.129644	0.071169	0.0631209	0.161474				t, df	t=0.9982, df=85			t, df	t=0.4288, df=73			R squared (eta squared)	0.06154
0.101231	0.253518	0.168789	0.071834	0.0804047	0.202677
0.152084	0.0511452	0.245601	0.0912155	0.0572806	0.336888				How big is the difference?				How big is the difference?				F test to compare variances
0.0973401	0.09712	0.124586	0.0674071	0.125289	0.307174				Mean of column A	0.1053			Mean of column A	0.1329			F, DFn, Dfd	1.253, 36, 28
0.09632	0.0807507	0.213878	0.0941762	0.162679	0.2355				Mean of column B	0.1199			Mean of column B	0.1265			P value	0.5422
0.065371	0.0802367	0.182442	0.0481103	0.129058	0.279171				Difference between means (B - A) ± SEM	0.01461 ± 0.01464			Difference between means (B - A) ± SEM	-0.006473 ± 0.01509			P value summary	ns
0.0692209	0.0894544	0.0691133	0.0940536	0.0827284	0.125648				95% confidence interval	-0.01449 to 0.04372			95% confidence interval	-0.03656 to 0.02361			Significantly different (P < 0.05)?	No
0.0864415	0.0693044	0.0609201	0.107395	0.128912	0.1684				R squared (eta squared)	0.01159			R squared (eta squared)	0.002512
0.101434	0.120359	0.11314	0.0972876	0.152927	0.200013												Data analyzed
0.0722018	0.0813588	0.111979	0.0666747	0.107921	0.214117				F test to compare variances				F test to compare variances				Sample size, column A	29
0.0844643	0.08816	0.0618987	0.087978	0.0642695	0.174779				F, DFn, Dfd	1.078, 51, 34			F, DFn, Dfd	1.309, 35, 38			Sample size, column B	37
0.104755	0.0621434	0.0584685	0.129001	0.132329	0.202215				P value	0.8281			P value	0.4165
0.0547805	0.0724735	0.0490131	0.111493	0.233337	0.205029				P value summary	ns			P value summary	ns
0.0700225	0.0682911	0.0530211	0.255057	0.146328	0.190165				Significantly different (P < 0.05)?	No			Significantly different (P < 0.05)?	No
0.0930373	0.0558514	0.0377787	0.146988	0.135255	0.113001
0.079243	0.0557576	0.0825199	0.0834522	0.320804	0.159618				Data analyzed				Data analyzed
0.0210695	0.111592	0.0702282	0.126181	0.151325	0.160401				Sample size, column A	35			Sample size, column A	36
0.0407001	0.0589459	0.0544767	0.265333	0.119621	0.186359				Sample size, column B	52			Sample size, column B	39
0.0873156	0.0628499	0.0674318	0.244872	0.0996492	0.222663
0.0912267	0.0936059	0.0958063	0.127909		0.225752
0.0661447	0.0547055	0.129125	0.191986		0.228934
0.0816818	0.0469026	0.138759	0.187971		0.15779
0.0450908	0.0708667	0.139963	0.229513		0.177166
0.0904274	0.0556497	0.147764	0.163826		0.151259
0.100679	0.0819982	0.267892	0.239571		0.136855
	0.106014	0.16866	0.154352		0.291962
	0.074789		0.144705		0.226786
	0.0495748		0.0805277
	0.0850961		0.114968
	0.122355
	0.150979
	0.270979
	0.0739358
	0.129353
	0.269195
	0.0476584
	0.117398
	0.0650914
	0.149478
	0.189059
	0.204395
	0.178163
